# Supplementary material for: Two (or more) for one: Identifying classes of household energy- and water-saving measures to understand the potential for positive spillover
Source: PLoS One. 2022 Jul 5;17(7):e0268879. doi: 10.1371/journal.pone.0268879 (PMC9255758; doi:10.1371/journal.pone.0268879)
Supplement: S1 Data — (XLSX) [file pone.0268879.s003.xlsx]

## Sheet: raw data
turnOffLights	turnOffTV	turnOffComputer	turnOffHeater	turnOffAircond	cleanLightBulbs	sealLeakyDoor	cleanAircondFilters	checkThermal	setWaterTemp	Noneoftheabove	airdryLaundry	loadClothes	checkShowerhead	useBroom	useCloth	waterOffHands	waterOffTeeth	waterOffShave	waterOffScrub	shortShowers	captureColdWater	reuseTowel	cleanRefridgeratorCoils	closeRefridgeratorDoor	loadDishwasher	waterOffDishes	coverPots	reuseCookWater	waterOffFruits	doyouhaveayard	dohavedishwasher	dohavepool	dohavespa	noneofabove_A	waterDawn	adjustIrrigation	waterPavement	multipleIrrigation	stopWaterRain	checkSoil	waterDifferentPlant	noneofabove	someoneelsedoes	myyarddoesntrequirewatering	checkIrrigation	compostGrass	mulchLeaves	trimPlants	pressureOthers
1	1	1	0	1	1	0	1	0	1	0	1	1	0	1	0	0	1	0	0	0	0	1	0	1	1	0	1	0	0	1	1	0	0	0	1	0	1	0	0	0	0	0	0	0	1	0	0	1	0
1	1	1	0	1	0	0	1	0	1	0	0	1	1	1	0	0	1	0	0	0	0	1	0	0	0	0	1	0	0	1	1	0	0	0	0	0	0	0	0	0	0	0	1	1	0	0	0	0	0
1	1	1	1	1	0	1	1	1	1	0	0	1	1	1	0	1	1	1	1	1	0	1	0	1	1	1	1	1	1	1	1	0	0	0	0	1	0	0	0	1	0	0	1	0	0	0	0	1	1
1	0	0	1	1	0	0	1	0	1	0	1	1	1	1	1	0	1	0	0	0	0	1	0	0	1	0	1	1	0	1	1	1	0	0	1	1	1	1	0	1	1	0	0	0	1	0	1	1	0
0	0	0	1	1	1	0	1	0	1	0	0	1	1	0	0	0	1	1	0	1	0	1	0	1	1	1	1	0	1	1	1	0	0	0	1	1	0	1	0	0	1	0	1	0	1	1	0	1	0
1	1	1	1	1	0	0	1	1	1	0	0	1	1	0	0	0	1	1	1	1	0	1	0	1	1	0	1	0	0	1	1	1	1	0	1	0	1	1	0	0	0	0	0	0	1	0	0	1	0
1	0	0	1	1	0	0	1	0	0	0	1	1	1	0	0	0	0	0	0	0	0	1	0	0	1	0	0	0	0	1	1	0	0	0	1	0	0	1	0	0	1	0	0	0	1	0	0	1	0
1	1	0	0	0	1	0	0	0	1	0	0	1	0	0	0	0	1	0	0	1	0	0	1	0	0	0	1	0	0	1	1	0	0	0	1	0	0	0	0	0	0	0	0	0	0	0	0	0	0
1	1	1	1	1	0	0	1	0	0	0	0	1	1	0	0	1	1	0	0	0	0	1	0	1	1	1	1	1	1	1	1	0	0	0	1	0	1	1	0	0	1	0	0	0	1	1	0	1	0
1	1	1	0	0	0	1	0	0	0	0	0	1	1	1	1	1	1	1	0	0	0	0	1	1	1	0	1	0	1	1	1	0	0	0	0	0	0	0	0	0	0	0	0	1	0	0	0	0	0
1	1	1	1	1	0	1	1	1	0	0	1	1	1	0	0	1	1	1	0	0	0	1	0	1	1	0	1	0	1	1	1	0	0	0	0	0	0	0	0	0	0	0	1	0	0	0	0	0	0
1	1	0	1	1	1	1	1	0	0	0	0	1	1	1	0	0	0	1	0	0	0	1	0	1	1	0	1	0	0	1	1	0	0	0	0	0	0	0	0	0	0	0	0	1	0	0	0	0	0
1	1	0	1	1	0	1	1	0	0	0	0	1	1	1	1	0	1	1	1	1	0	0	1	1	1	0	1	0	1	1	1	0	0	0	0	0	1	0	0	0	0	0	0	0	0	0	0	0	0
1	1	1	1	1	0	0	1	0	1	0	1	1	1	1	0	1	1	1	1	1	0	1	0	1	1	0	1	0	1	1	1	0	0	0	1	1	1	1	0	0	1	0	0	0	1	0	0	1	0
1	1	1	1	1	0	0	1	0	1	0	0	1	1	1	0	0	1	1	0	0	0	1	0	0	1	1	1	0	1	1	1	0	0	0	1	1	0	1	0	0	1	0	1	0	1	0	0	1	0
1	1	1	1	1	0	0	1	1	0	0	1	1	1	0	1	1	1	1	1	0	0	1	1	1	1	1	1	0	1	1	0	0	0	1	0	0	0	0	0	0	0	0	0	1	0	0	0	0	1
1	1	1	1	1	0	0	1	0	1	0	0	1	0	1	0	0	1	1	0	0	0	1	0	1	1	0	0	0	0	1	1	0	0	0	1	1	0	1	0	0	1	0	0	0	0	0	0	0	0
1	1	1	1	1	0	1	1	1	0	0	0	0	1	1	0	0	0	0	0	0	0	1	0	1	1	0	1	0	1	1	1	0	0	0	1	0	0	1	0	1	1	0	0	0	1	0	0	1	0
0	0	0	0	1	0	0	0	0	0	0	1	1	0	0	0	1	1	0	0	0	0	1	0	0	1	1	0	0	0	1	1	0	0	0	1	0	0	0	0	0	0	0	0	0	0	1	0	0	0
1	0	1	1	1	0	0	1	0	0	0	0	0	0	0	0	0	0	0	0	0	0	1	0	1	0	1	1	0	0	1	1	0	0	0	0	0	0	0	0	0	0	0	1	0	0	0	0	0	0
1	1	1	0	1	0	0	1	0	0	0	0	1	1	0	0	1	1	0	1	0	0	1	0	0	0	1	1	0	1	1	1	0	0	0	1	0	0	1	0	0	0	0	0	0	1	0	0	1	0
1	1	1	1	1	0	0	1	0	1	0	0	1	0	1	0	0	1	0	1	1	0	1	0	1	1	0	1	0	0	1	1	1	1	0	1	0	1	1	0	0	1	0	0	0	1	0	0	0	0
1	1	1	1	0	1	1	1	0	0	0	0	1	1	0	1	0	1	1	0	0	0	0	0	0	0	1	0	0	0	1	1	0	0	0	1	1	0	1	0	0	0	0	0	0	1	0	0	0	0
1	1	0	1	1	0	0	1	0	1	0	1	1	1	1	1	0	1	0	0	0	0	1	0	1	1	1	1	0	1	1	1	0	0	0	0	0	0	0	0	0	0	0	0	1	0	0	0	0	0
0	1	1	1	0	0	0	0	0	0	0	0	0	0	1	1	0	1	0	0	0	0	1	0	0	1	0	0	0	0	1	1	0	0	0	1	1	0	0	0	0	1	0	0	0	1	0	0	1	0
1	1	1	1	1	0	0	0	0	0	0	1	1	0	1	0	0	1	0	0	0	0	1	0	1	1	1	1	0	1	1	1	1	0	0	1	0	1	1	0	0	1	0	0	0	0	1	0	1	0
1	1	1	1	1	1	0	1	0	0	0	1	1	1	1	0	0	0	0	0	1	0	0	0	1	0	1	1	0	0	1	0	0	0	1	0	1	1	0	0	0	0	0	0	0	1	0	0	0	0
1	1	0	1	1	0	0	1	0	0	0	0	1	1	0	0	0	1	0	1	0	0	1	0	1	1	0	1	0	1	1	1	0	0	0	0	0	0	0	0	0	0	0	1	0	0	0	0	0	0
1	1	1	0	1	0	0	0	0	0	0	0	1	0	1	0	1	1	1	1	0	0	1	0	0	0	1	1	0	0	1	0	0	0	1	1	1	0	0	0	0	1	0	0	0	0	0	1	1	0
1	1	1	1	1	0	0	0	0	0	0	1	1	0	1	1	1	1	0	1	1	0	1	0	1	0	0	1	1	1	1	0	0	0	1	1	0	0	0	0	0	0	0	0	0	1	0	0	1	0
1	1	1	1	1	1	0	1	0	1	0	1	1	1	1	1	0	1	1	0	1	0	1	0	0	0	1	1	1	1	1	0	0	0	1	0	0	0	0	0	0	1	0	0	0	0	1	1	0	0
1	1	1	1	1	0	0	1	0	0	0	0	1	0	1	0	0	1	0	0	1	0	1	0	1	1	1	1	0	0	1	1	0	0	0	0	1	0	0	0	0	0	0	0	1	1	0	0	0	0
1	1	1	0	0	1	0	1	0	0	0	0	1	1	1	1	1	1	1	1	0	0	1	1	1	1	0	0	0	0	1	1	0	1	0	0	0	0	0	0	0	0	0	0	1	0	0	0	0	0
1	1	1	0	0	1	0	1	0	0	0	0	0	1	1	1	1	1	1	0	0	0	1	0	1	1	1	1	0	1	1	1	1	1	0	0	0	0	0	0	0	0	0	0	1	0	0	0	0	0
1	1	1	1	1	1	1	1	1	1	0	1	1	1	1	1	1	1	1	1	1	0	1	1	1	0	1	1	1	1	1	0	0	0	1	0	1	0	0	0	0	1	0	0	0	0	0	0	1	0
0	1	1	1	1	0	0	1	0	0	0	1	1	1	0	0	1	1	0	1	1	0	1	0	1	1	1	1	0	1	1	1	0	0	0	1	1	1	0	0	0	0	0	1	0	1	0	0	0	0
1	0	0	1	0	0	1	1	0	1	0	0	1	1	1	1	0	1	0	0	1	0	1	0	0	0	0	1	0	0	1	0	0	0	1	1	0	0	0	0	0	0	0	0	0	0	0	0	0	0
1	1	1	1	1	0	0	0	0	0	0	0	1	1	1	0	1	1	1	1	0	0	0	0	1	0	1	1	0	1	1	1	0	0	0	1	0	1	0	0	0	0	0	0	0	0	0	0	0	0
1	1	1	1	1	0	1	1	0	1	0	0	0	1	1	1	0	1	1	1	1	0	1	0	1	1	0	1	0	1	1	1	0	0	0	0	1	1	1	0	0	0	0	0	0	1	0	0	1	0
1	1	1	1	1	1	0	1	1	1	0	1	1	1	1	1	1	1	1	0	1	0	1	1	1	1	1	1	1	1	1	1	0	0	0	1	1	1	0	0	0	1	0	0	0	1	0	0	1	0
1	1	0	0	0	0	0	1	0	0	0	0	1	1	1	1	0	1	1	0	1	0	0	1	1	1	0	1	0	0	1	1	0	0	0	0	0	0	0	0	0	0	0	0	1	0	0	0	0	0
1	1	1	1	1	1	0	1	0	0	0	0	1	1	0	0	0	0	0	0	0	1	1	0	1	1	0	1	0	0	1	1	1	1	0	0	0	0	0	0	0	1	0	0	1	0	1	0	0	0
1	1	0	0	1	0	0	0	0	0	0	0	1	1	0	0	0	0	0	0	0	0	1	0	0	1	0	1	0	1	1	1	0	0	0	1	1	1	0	0	0	1	0	0	0	1	1	1	0	0
1	1	1	1	1	0	1	1	0	0	0	1	1	1	1	1	1	1	1	1	0	0	1	0	1	0	1	1	1	1	1	0	0	0	1	0	0	1	1	0	0	1	0	0	0	1	1	1	1	0
1	0	0	1	0	0	0	0	0	0	0	0	1	0	0	0	0	0	0	0	0	0	0	0	0	1	0	1	0	0	1	1	0	0	0	0	0	1	0	0	0	0	0	0	0	0	0	0	0	0
1	1	1	0	1	0	1	0	0	1	0	1	1	1	1	1	0	1	0	1	0	1	1	0	0	0	0	0	1	0	1	0	0	0	1	0	0	1	1	0	0	1	0	0	0	1	1	0	0	0
1	1	1	1	1	1	0	1	1	1	0	0	1	1	1	0	1	1	1	1	1	0	0	1	1	0	1	1	0	1	1	1	0	0	0	1	0	1	0	0	0	1	0	0	0	1	0	0	0	0
1	1	1	0	1	0	0	0	0	0	0	0	1	1	1	0	1	1	0	1	0	0	1	0	1	0	1	1	0	1	1	1	0	0	0	1	1	1	1	0	0	1	0	0	0	1	0	0	1	0
1	0	0	0	0	0	0	0	0	0	0	0	1	0	1	0	0	1	0	0	1	0	1	0	0	0	0	1	1	0	1	1	0	0	0	0	0	0	0	0	0	0	0	1	0	0	0	0	0	0
1	0	0	0	0	0	0	0	0	0	0	0	1	0	0	0	0	0	0	0	0	0	1	0	0	0	0	0	0	0	1	1	0	0	0	1	0	0	0	0	0	0	0	0	0	0	0	0	0	0
0	0	0	0	0	0	0	0	0	0	1	0	0	0	0	0	0	0	0	0	0	0	1	0	1	0	1	0	0	0	1	1	1	1	0	0	0	0	0	0	0	0	1	0	0	0	0	0	0	0
1	1	0	0	0	0	0	0	0	0	0	1	0	0	0	0	0	0	0	0	0	0	1	0	0	1	0	0	0	0	1	1	0	0	0	0	0	0	0	0	0	0	0	0	0	0	0	1	0	0
1	1	0	0	0	0	0	1	0	0	0	1	1	0	0	1	0	0	0	0	0	0	1	0	1	0	1	1	0	0	1	0	0	0	1	1	0	0	0	0	0	0	0	0	0	0	0	0	0	0
1	1	0	1	1	0	0	0	0	0	0	1	1	0	0	0	0	0	0	0	0	0	1	0	1	0	0	1	0	0	1	1	1	1	0	0	0	0	1	0	0	0	0	0	0	0	0	0	0	0
0	0	0	1	1	1	0	1	0	0	0	1	0	0	1	1	0	1	1	1	0	0	0	0	1	0	1	1	0	0	1	1	0	0	0	1	0	0	0	0	0	1	0	0	0	0	0	0	0	0
1	1	1	1	0	0	1	1	1	0	0	1	1	1	1	0	1	1	1	0	0	0	1	1	1	0	1	1	0	0	1	0	0	0	1	0	0	0	0	0	0	1	0	0	0	0	0	1	0	0
0	0	1	1	1	0	0	1	0	0	0	1	1	1	0	0	1	1	1	1	0	0	1	0	1	1	1	1	0	0	1	1	1	0	0	1	1	1	0	0	0	0	0	1	0	0	0	0	0	0
1	1	1	1	1	1	0	1	1	1	0	0	1	1	1	1	1	1	1	1	1	0	1	1	1	0	1	1	0	1	1	0	0	0	1	0	0	0	0	0	0	0	1	0	1	0	0	0	0	0
1	0	1	1	1	0	1	1	1	0	0	0	1	1	1	0	1	1	1	0	0	0	1	0	1	0	1	1	0	1	1	1	0	0	0	0	0	0	0	0	0	0	0	0	1	0	0	0	0	0
0	1	0	0	1	0	0	1	0	1	0	0	1	1	1	0	0	1	1	0	0	0	1	0	0	0	1	1	0	0	1	0	0	0	1	1	0	1	0	0	0	1	0	0	0	0	0	0	0	0
1	1	1	1	1	0	0	1	0	0	0	0	1	1	1	0	0	1	0	0	0	0	1	0	1	0	1	1	0	1	1	0	1	0	0	1	0	1	0	0	0	0	0	0	0	1	0	1	1	0
1	1	1	1	1	1	1	1	1	0	0	0	0	1	1	1	1	1	0	1	1	0	1	1	1	0	1	1	1	1	1	0	0	0	1	0	0	1	0	0	1	1	0	0	0	0	1	1	0	0
0	1	1	1	1	0	0	0	0	0	0	1	0	1	0	0	1	1	1	1	0	0	0	0	1	0	1	1	0	1	1	1	0	0	0	1	0	0	0	0	1	1	0	0	0	1	0	0	1	0
0	1	0	0	0	0	0	0	0	0	0	1	0	0	0	1	0	0	1	0	1	0	0	0	0	0	1	0	0	1	1	0	0	0	1	0	0	0	0	0	0	0	0	0	1	0	0	0	0	0
1	0	0	0	1	0	0	0	0	0	0	0	1	0	0	0	0	1	1	0	0	0	1	0	0	0	0	0	0	0	1	1	0	0	0	0	0	1	0	0	0	0	0	0	0	0	1	0	1	0
1	1	1	1	1	0	0	1	0	0	0	0	1	0	1	0	0	1	0	0	0	0	1	0	1	0	1	1	0	1	1	0	0	0	1	0	0	0	0	0	0	0	0	1	0	0	0	0	0	0
1	1	1	1	0	0	1	1	1	0	0	1	1	1	1	0	0	1	0	0	1	0	1	0	1	1	0	1	0	0	1	1	1	0	0	0	1	0	0	0	0	0	0	0	0	0	0	0	1	0
1	1	0	1	0	0	1	1	0	0	0	1	1	1	1	1	0	1	0	0	0	0	1	1	1	1	0	1	0	0	1	1	1	0	0	1	0	1	1	0	0	1	0	0	0	1	0	0	1	0
1	1	1	0	1	0	1	0	0	1	0	0	0	0	1	0	0	1	1	0	1	0	1	0	1	0	1	0	0	0	1	1	0	0	0	1	1	1	1	0	1	0	0	0	0	1	0	0	0	0
1	1	1	1	1	0	0	1	1	0	0	0	0	1	1	1	1	1	1	1	1	1	0	1	1	1	0	0	0	1	1	0	0	0	1	0	1	1	0	0	0	0	0	0	0	1	1	0	1	0
0	1	1	0	0	0	0	1	0	0	0	0	1	1	0	0	0	0	0	0	1	0	1	0	1	1	0	0	0	0	1	1	0	0	0	1	0	0	0	0	0	1	0	0	0	0	0	0	0	0
1	1	1	1	1	0	1	1	0	1	0	1	1	1	1	0	0	0	0	0	0	0	1	0	1	0	1	1	0	1	1	0	0	0	1	0	0	0	0	0	0	0	0	0	1	0	0	0	0	0
1	1	1	1	1	0	1	1	0	1	0	1	1	1	1	1	0	1	1	1	1	0	1	0	1	1	1	0	1	1	1	1	0	0	0	0	0	0	0	0	0	0	0	0	1	0	0	0	0	0
1	1	1	1	1	0	0	1	0	0	0	0	0	1	1	0	1	1	1	1	1	0	1	0	1	0	1	1	1	0	1	1	0	0	0	0	0	0	0	0	0	0	0	0	1	0	0	0	0	0
1	1	0	1	1	0	0	1	0	1	0	1	1	1	1	1	0	1	1	1	1	0	1	0	1	1	1	1	0	1	1	1	1	1	0	1	0	0	1	0	1	1	0	1	0	0	0	0	1	0
1	0	0	1	1	0	0	1	0	0	0	1	0	0	1	1	1	1	0	1	1	0	1	0	1	0	0	1	0	0	1	1	0	0	0	1	0	1	0	0	0	1	0	0	0	1	1	0	1	0
0	1	1	1	0	0	0	1	0	0	0	0	1	1	0	0	0	0	0	0	0	0	1	0	0	1	0	1	0	0	1	1	0	0	0	0	0	0	0	0	0	0	0	0	1	0	0	0	0	0
0	1	0	1	1	0	1	1	1	1	0	1	1	1	1	0	0	1	1	1	0	0	1	0	1	1	1	1	0	1	1	1	0	0	0	1	0	1	1	0	0	1	0	0	0	1	0	1	1	0
1	1	1	1	1	0	0	1	1	0	0	1	1	1	0	0	0	1	0	0	1	0	1	0	1	0	1	1	0	1	1	1	0	1	0	0	0	0	0	0	0	0	0	0	1	0	0	0	0	0
0	1	0	1	1	0	0	1	0	0	0	1	1	1	1	0	0	0	0	0	0	0	1	0	1	1	0	1	0	0	1	1	0	0	0	0	0	0	0	0	0	0	0	0	1	0	0	1	0	0
0	0	0	0	1	1	0	0	0	0	0	0	1	1	1	0	1	1	1	1	1	1	1	0	1	0	0	0	0	1	1	0	1	0	0	1	0	1	0	0	0	1	0	0	0	0	1	0	0	1
1	1	1	1	1	0	1	1	0	0	0	1	1	1	1	0	0	1	0	0	1	0	1	0	1	0	1	1	0	0	1	0	0	0	1	0	0	0	0	0	0	0	0	0	1	0	0	0	0	0
1	1	0	1	1	0	0	1	0	0	0	0	1	0	0	0	0	0	0	0	0	0	1	0	1	1	0	0	0	0	1	1	0	0	0	0	0	1	0	0	0	0	0	0	0	0	0	0	0	0
1	1	1	0	1	0	0	1	0	0	0	0	1	1	1	0	1	1	1	1	0	0	0	0	1	1	1	1	0	0	1	1	0	0	0	0	0	0	1	0	0	1	0	0	0	0	0	0	1	0
1	1	0	0	0	0	0	1	0	0	0	1	1	1	0	1	0	1	0	0	0	0	1	0	0	0	1	0	0	1	1	0	0	0	1	1	0	0	0	0	0	0	0	0	0	1	0	0	0	0
1	1	0	1	1	0	0	1	1	1	0	0	1	1	1	1	0	1	0	0	1	0	1	0	1	1	1	1	0	1	1	1	0	0	0	1	0	1	1	0	0	1	0	0	0	1	1	0	0	0
1	1	1	0	1	0	0	1	0	0	0	0	1	0	1	1	0	0	0	0	0	0	1	0	1	0	1	1	0	0	1	1	0	0	0	1	0	0	0	0	0	1	0	0	0	1	0	0	0	1
1	1	1	1	1	0	0	1	1	0	0	1	1	1	1	1	0	1	1	0	1	0	1	0	1	1	1	1	0	0	1	0	1	0	0	0	0	1	0	0	0	0	0	0	0	0	1	0	0	0
1	1	0	1	1	1	0	1	1	0	0	1	1	1	1	1	1	1	1	1	0	0	1	1	0	0	1	1	1	1	1	1	1	0	0	1	1	0	1	0	0	1	0	0	0	1	0	0	0	0
1	1	1	0	1	0	0	1	0	0	0	0	1	1	1	0	1	1	0	0	0	0	1	0	1	1	1	0	0	0	1	1	0	0	0	0	0	0	0	0	0	0	0	0	1	0	0	0	0	0
1	1	1	1	0	0	0	0	0	0	0	0	0	1	1	1	1	1	0	0	0	0	1	0	1	0	0	1	0	0	1	0	0	0	1	0	0	0	1	0	0	1	0	0	0	0	0	0	1	0
1	1	0	1	1	0	0	1	0	0	0	0	1	0	0	1	0	1	0	0	0	0	1	0	1	0	1	1	0	0	1	0	0	0	1	1	0	1	0	0	0	0	0	0	0	0	0	0	0	0
1	1	0	1	1	1	0	1	0	1	0	0	1	1	1	1	0	0	0	0	1	0	1	1	1	1	0	1	0	0	1	1	0	0	0	0	0	0	0	0	0	0	0	0	1	0	0	0	0	0
1	1	1	1	0	0	0	1	0	0	0	0	1	1	1	0	0	1	1	1	0	0	1	0	1	0	0	0	0	1	1	1	0	0	0	1	0	0	0	1	1	0	0	0	0	1	0	0	1	0
1	0	1	0	0	0	0	1	0	1	0	1	1	1	1	0	0	1	0	0	0	0	1	0	1	1	0	1	0	0	1	1	0	0	0	0	0	1	0	1	1	1	0	1	0	0	0	0	1	0
1	1	1	1	1	0	0	1	0	0	0	0	0	1	0	0	0	0	1	0	1	0	1	0	1	0	1	0	0	1	1	1	1	1	0	0	1	1	0	1	0	1	0	0	0	1	0	0	1	0
1	1	1	1	1	1	1	1	0	1	0	0	1	1	1	1	0	1	1	0	1	0	1	0	1	1	0	1	0	0	1	1	0	1	0	1	1	1	1	1	0	1	0	0	0	1	0	0	1	0
1	1	1	1	1	0	0	0	0	0	0	0	1	1	1	1	1	1	0	0	0	0	1	0	1	0	1	1	1	1	1	0	1	0	0	1	0	1	0	1	1	1	0	0	0	1	0	0	0	0
1	1	1	1	1	1	1	1	1	1	0	0	1	1	1	0	0	1	0	0	0	0	1	0	1	1	1	1	0	1	1	1	1	0	0	1	0	1	1	1	0	0	0	0	0	1	0	0	1	0
1	1	0	1	1	0	1	1	1	0	0	1	1	1	1	1	0	1	1	0	1	0	1	1	1	1	1	1	0	1	1	1	0	0	0	1	0	1	0	1	1	1	0	0	0	1	0	1	0	0
1	1	1	1	0	0	0	1	0	0	0	1	1	1	1	1	0	1	0	0	1	0	1	0	1	0	0	1	0	1	1	0	0	0	1	1	0	1	0	1	1	1	0	0	0	0	1	0	1	0
1	1	1	1	1	1	0	1	0	0	0	0	1	1	1	0	0	1	1	0	1	0	1	0	1	0	1	1	0	0	1	0	0	0	1	1	1	1	0	1	0	1	0	0	0	1	0	1	0	0
1	1	0	0	0	0	0	0	0	0	0	0	1	0	1	0	0	1	0	0	0	0	1	0	1	0	1	1	0	0	1	0	0	0	1	1	0	1	0	1	0	0	0	0	0	1	0	0	0	0
1	1	1	0	1	0	0	0	0	0	0	1	1	0	1	0	1	1	1	1	1	0	1	0	1	0	1	1	0	1	1	0	0	0	1	1	0	1	0	1	0	0	0	0	0	0	1	0	0	0
1	1	1	1	1	0	0	1	0	0	0	0	1	1	0	1	0	1	1	0	1	0	1	1	1	0	0	1	0	1	1	1	1	0	0	1	0	1	1	1	1	1	0	0	0	1	1	1	1	0
1	1	1	1	1	1	1	1	1	1	0	1	1	1	1	1	1	1	1	1	1	1	1	1	1	0	1	1	0	0	1	0	0	0	1	0	0	0	0	1	0	0	0	0	1	0	0	0	0	0
0	1	1	1	1	0	0	0	0	1	0	0	1	0	0	1	0	1	0	0	0	0	1	1	1	1	1	1	0	0	1	1	0	0	0	1	0	0	1	1	0	0	0	0	0	0	0	1	0	0
1	1	1	1	1	0	0	1	0	0	0	0	1	1	1	0	0	1	1	0	0	0	1	0	1	1	0	1	0	0	1	1	0	0	0	1	0	0	0	1	0	0	0	0	0	0	0	0	1	0
1	1	1	1	1	0	1	1	1	1	0	1	1	1	1	1	1	1	1	1	1	1	0	1	1	1	1	1	1	1	1	1	0	0	0	0	1	1	1	1	1	1	0	0	0	1	1	1	1	0
1	1	1	1	0	0	1	1	0	0	0	1	1	1	1	1	0	1	1	1	0	0	1	1	1	1	1	1	0	0	1	1	0	0	0	1	1	1	0	1	1	0	0	0	0	0	0	0	1	0
1	1	1	1	0	0	0	0	0	1	0	0	1	1	1	1	0	1	1	1	1	0	1	0	0	1	1	1	0	1	1	0	0	0	1	1	1	1	0	1	0	0	0	0	0	1	0	0	0	1
1	1	1	1	1	0	0	1	0	0	0	1	1	1	1	1	0	0	0	0	1	0	1	0	1	1	1	1	0	1	1	1	0	0	0	1	0	1	1	1	0	0	0	0	0	1	0	0	1	0
1	1	1	1	1	0	0	0	0	0	0	0	1	1	1	1	0	1	0	0	0	1	1	0	1	0	1	1	0	1	1	1	1	1	0	1	0	1	0	1	1	1	0	0	0	1	0	0	1	0
1	1	1	1	1	0	0	1	0	0	0	0	1	0	0	0	0	1	0	0	1	0	1	0	1	1	0	1	0	0	1	1	0	0	0	1	1	0	0	1	1	0	0	0	0	1	1	1	0	0
1	1	1	1	0	0	0	1	1	0	0	0	1	1	0	0	0	0	0	0	0	0	1	1	1	1	1	0	0	0	1	1	0	0	0	0	1	0	0	1	0	1	0	0	0	1	0	0	1	0
1	1	0	0	0	0	0	1	0	0	0	0	1	1	0	0	0	1	1	0	0	0	1	0	1	0	1	1	1	0	1	0	0	0	1	1	0	0	0	1	0	1	0	0	0	0	0	0	0	0
1	1	1	1	1	0	0	0	1	0	0	1	1	1	1	1	1	1	1	0	1	0	1	0	1	1	1	1	0	1	1	1	0	0	0	1	1	1	1	1	1	1	0	0	0	1	0	0	1	0
1	1	1	0	1	1	0	0	0	0	0	1	1	1	1	0	0	1	0	0	1	1	1	0	1	1	1	1	0	1	1	0	0	0	1	1	0	1	0	1	1	1	0	0	0	0	1	1	1	0
1	1	1	0	1	0	0	1	0	1	0	0	1	0	1	1	0	1	0	0	0	0	1	0	1	1	0	1	0	0	1	1	0	0	0	1	0	1	1	1	0	1	0	0	0	0	0	1	1	0
1	1	1	1	1	0	0	1	0	1	0	1	1	1	1	1	1	1	0	1	1	0	1	0	1	1	1	1	1	1	1	1	0	0	0	1	0	1	0	1	0	0	0	0	0	1	0	0	0	0
1	1	1	1	1	0	0	0	0	0	0	1	1	0	1	1	0	1	0	0	1	0	1	0	1	0	0	1	0	0	1	0	0	0	1	1	0	1	0	1	0	0	0	0	0	1	0	0	1	0
1	1	0	1	1	0	0	1	0	1	0	0	1	0	1	1	0	1	1	0	0	0	1	0	1	1	0	1	0	0	1	1	0	0	0	1	1	1	1	1	0	1	0	0	0	0	1	1	1	0
1	1	1	1	1	1	0	1	0	0	0	1	1	1	1	1	0	1	0	1	1	0	1	0	1	1	0	1	0	0	1	1	1	1	0	1	0	1	1	1	0	0	0	0	0	1	1	1	1	0
1	1	1	1	1	0	0	1	0	0	0	0	1	1	1	0	0	1	0	0	1	0	0	0	1	1	1	1	0	0	1	1	0	0	0	1	0	1	0	1	0	1	0	0	0	0	0	0	1	0
1	0	0	0	1	0	0	1	0	1	0	1	1	1	1	1	0	0	0	0	0	0	1	0	1	0	0	1	0	0	1	0	0	0	1	1	0	0	0	1	0	0	0	0	0	1	0	0	1	0
1	0	0	1	0	0	0	0	0	0	0	0	1	1	0	0	0	1	0	0	0	0	1	1	1	0	0	1	1	0	1	1	0	0	0	1	1	1	1	1	0	1	0	0	0	1	0	0	1	0
1	1	1	1	1	0	0	1	0	0	0	0	1	1	1	1	0	1	0	0	1	0	1	0	0	1	1	0	0	1	1	1	0	0	0	1	1	1	0	1	0	1	0	0	0	1	0	0	0	0
1	1	1	1	0	0	0	1	0	0	0	0	1	1	1	0	0	1	1	0	0	0	1	0	1	1	0	0	0	1	1	1	0	0	0	1	1	0	1	1	0	0	0	0	0	1	0	0	1	0
1	0	1	0	1	0	0	1	0	0	0	1	1	1	0	0	1	1	1	1	1	0	0	1	0	1	1	1	0	1	1	1	1	1	0	1	1	1	1	1	1	1	0	0	0	1	1	0	1	0
1	1	1	1	1	1	1	1	0	0	0	1	1	1	1	1	1	1	1	1	1	0	1	0	1	0	1	1	1	1	1	1	0	0	0	1	0	1	0	1	0	0	0	0	0	1	1	0	1	0
1	1	1	1	0	0	0	1	0	1	0	0	1	1	1	0	0	0	1	0	0	0	1	0	1	1	0	1	0	0	1	1	0	0	0	1	0	1	1	1	1	0	0	0	0	1	0	0	1	0
1	1	1	1	1	1	0	1	0	1	0	0	1	1	1	1	1	1	1	1	1	0	1	0	1	0	1	1	1	0	1	0	0	0	1	1	0	1	0	1	0	0	0	0	0	1	1	1	1	0
1	1	1	1	1	0	1	1	0	0	0	1	1	0	1	1	0	1	1	0	0	0	1	0	1	0	1	1	1	0	1	1	0	0	0	1	0	0	0	1	0	0	0	1	0	0	0	0	0	0
1	1	0	1	1	0	0	1	1	0	0	0	1	1	0	0	0	0	0	0	0	0	1	0	1	1	0	1	0	0	1	1	1	0	0	1	1	1	1	1	0	1	0	0	0	1	0	0	1	0
1	1	0	1	1	0	0	1	0	0	0	1	1	1	1	0	0	0	0	0	0	1	1	0	0	0	0	1	1	0	1	0	0	0	1	1	1	1	0	1	0	0	0	0	0	1	0	0	0	0
1	1	1	1	1	1	1	1	1	1	0	1	1	1	1	1	0	1	1	1	1	0	1	0	1	1	0	1	0	0	1	1	0	0	0	1	1	1	1	1	0	1	0	1	0	1	0	0	1	0
1	1	1	1	1	1	0	1	0	1	0	1	1	1	1	0	1	1	1	0	1	1	1	0	1	1	1	1	1	1	1	1	1	1	0	1	1	1	1	1	1	1	0	0	0	1	0	1	1	0
1	1	0	1	1	0	0	1	0	1	0	0	1	0	0	0	0	1	0	0	0	0	1	0	0	1	0	1	0	0	1	1	0	0	0	1	1	0	1	1	0	1	0	0	0	0	0	0	0	0
1	1	0	0	1	1	1	1	0	0	0	1	1	1	1	0	0	0	0	0	0	0	1	1	1	0	0	1	0	0	1	1	0	0	0	1	1	1	1	1	0	0	0	0	0	1	0	0	0	0
1	1	1	1	1	0	0	0	0	0	0	0	1	1	0	0	1	1	1	1	0	0	1	0	0	1	1	1	0	1	1	1	0	0	0	1	1	1	1	1	0	1	0	0	0	1	0	1	1	0
1	1	0	1	1	1	1	1	1	0	0	1	1	1	1	1	0	1	1	0	1	0	1	1	1	1	1	1	0	1	1	1	0	0	0	1	1	1	1	1	0	1	0	0	0	1	1	1	1	0
1	1	1	1	1	0	0	1	0	0	0	0	0	0	1	1	0	1	0	1	1	0	1	0	0	1	1	1	0	1	1	1	1	1	0	1	0	0	1	1	0	1	0	0	0	0	0	0	1	0
1	1	0	0	0	0	0	0	0	0	0	0	1	0	1	1	0	1	0	0	0	0	1	0	1	1	1	1	0	0	1	1	0	0	0	0	0	1	0	1	0	0	0	0	0	0	0	0	0	0
1	1	1	1	1	0	1	1	0	0	0	0	1	1	1	1	1	1	1	0	0	0	1	0	1	1	0	0	0	1	1	1	0	0	0	1	1	1	1	1	0	1	0	0	0	1	0	1	1	0
1	1	1	1	1	0	0	1	0	1	0	0	1	0	1	1	0	1	1	1	1	0	1	0	1	0	1	0	0	0	1	1	0	0	0	1	0	0	1	1	0	0	0	0	0	0	0	0	1	0
1	1	1	0	1	0	0	1	0	0	0	0	1	1	1	1	0	1	1	1	0	0	1	0	1	0	1	1	0	1	1	1	0	0	0	1	0	1	0	1	0	0	0	0	0	0	0	1	0	1
1	1	1	1	1	0	1	1	0	0	0	0	1	1	0	1	0	1	1	0	1	0	1	0	1	1	0	0	0	1	1	1	0	0	0	1	1	1	0	1	0	1	0	0	0	1	0	0	0	0
1	1	1	1	1	0	0	0	0	1	0	1	1	1	1	0	0	0	0	0	0	0	0	0	1	0	1	1	1	1	1	1	0	0	0	0	0	0	0	1	0	0	0	0	0	0	0	0	1	0
1	1	1	1	1	0	0	1	0	0	0	1	1	0	1	1	0	1	1	0	0	0	1	0	1	1	1	0	1	0	1	0	0	0	1	1	0	1	1	1	0	0	0	0	0	1	0	0	0	0
1	1	0	1	1	0	0	1	0	1	0	0	1	1	1	1	0	1	1	0	1	0	1	0	1	1	0	0	0	1	1	1	1	1	0	1	0	1	0	1	1	0	0	0	0	1	0	1	1	0
1	1	0	1	1	0	0	0	0	0	0	0	1	1	1	1	0	0	0	0	0	0	1	0	1	0	0	1	0	1	1	0	0	0	1	1	0	1	0	1	0	1	0	0	0	1	1	1	0	0
1	1	1	0	1	0	0	1	0	0	0	0	1	1	1	1	1	1	0	0	0	0	1	0	1	1	0	1	0	1	1	1	0	0	0	1	1	1	1	1	0	0	0	0	0	1	0	0	0	0
1	1	1	1	1	1	1	1	1	1	0	1	1	1	1	1	0	1	0	1	0	0	1	1	1	1	1	1	0	0	1	1	1	1	0	1	1	1	1	1	1	1	0	0	0	1	0	0	1	0
1	1	1	0	0	0	1	1	1	0	0	0	1	1	1	1	1	1	1	1	1	1	1	0	1	1	1	1	0	1	1	1	0	0	0	1	1	1	0	1	0	0	0	1	0	1	0	0	0	0
1	1	1	1	1	0	1	1	1	0	0	0	1	1	1	0	0	1	0	0	0	0	1	0	1	1	1	1	0	1	1	1	0	0	0	1	1	1	0	1	0	1	0	0	0	1	0	1	1	0
1	1	1	1	1	0	1	1	0	1	0	1	1	1	1	1	1	1	1	1	0	0	1	0	1	1	1	1	0	1	1	1	0	0	0	1	0	1	0	1	0	0	0	0	0	1	1	0	1	0
1	1	1	1	1	0	0	1	0	1	0	1	1	1	1	0	1	1	1	0	1	0	1	0	1	1	0	1	0	1	1	0	0	0	1	0	0	1	0	1	0	0	0	0	0	0	0	0	0	0
1	1	0	1	1	0	1	1	0	0	0	0	1	1	1	1	0	1	0	0	0	0	1	1	1	1	1	1	0	0	1	1	0	0	0	1	0	1	0	1	0	1	0	0	0	1	0	0	1	0
1	0	1	1	0	0	1	1	0	0	0	0	1	0	1	1	0	1	0	0	1	0	1	0	1	0	0	1	0	0	1	0	0	0	1	0	0	1	1	1	0	0	0	1	0	1	0	0	1	0
1	1	1	1	1	1	1	1	1	1	0	1	1	1	1	0	0	1	0	0	0	0	1	0	1	1	1	1	0	0	1	1	0	0	0	1	1	0	1	1	1	0	0	0	0	1	0	0	1	0
1	1	1	1	1	0	0	0	0	1	0	1	1	0	1	0	1	1	1	0	1	0	0	0	1	0	1	1	0	1	1	1	1	1	0	0	0	1	0	1	1	0	0	0	0	1	0	0	1	0
1	1	1	1	1	1	0	1	1	0	0	0	1	1	1	0	1	1	1	1	1	0	1	0	1	1	1	1	1	1	1	1	1	0	0	1	1	1	1	1	0	1	0	0	0	1	0	0	1	0
1	1	1	0	0	0	1	1	0	0	0	0	1	1	0	0	0	1	0	1	0	0	1	0	1	0	1	1	0	1	1	1	0	0	0	1	1	1	0	1	0	0	0	0	0	1	0	0	1	0
1	1	0	0	1	0	0	1	0	0	0	0	1	1	1	0	0	1	1	0	0	0	1	0	1	1	1	1	0	0	1	1	0	0	0	1	0	1	0	1	0	1	0	0	0	1	0	0	1	0
1	1	1	1	1	1	1	1	0	1	0	0	1	0	1	1	0	1	1	1	0	0	1	1	1	1	1	1	0	0	1	1	0	0	0	1	1	1	1	1	1	1	0	0	0	1	0	0	1	0
1	1	0	1	1	0	1	1	0	1	0	0	1	1	1	1	0	1	1	0	0	0	0	0	1	1	1	1	0	0	1	1	0	1	0	1	1	1	1	1	0	1	0	0	0	1	0	0	1	0
1	1	1	1	1	1	1	1	1	1	0	1	1	1	1	0	1	1	1	1	1	0	1	1	1	1	1	1	0	1	1	1	0	0	0	1	1	1	1	1	1	1	0	0	0	1	0	0	1	0
1	1	1	0	1	0	0	1	0	0	0	1	0	1	1	0	0	1	1	0	1	0	1	0	1	1	0	0	0	0	1	1	0	0	0	1	0	0	0	1	1	1	0	0	0	1	0	0	1	0
1	1	1	1	1	0	1	1	0	0	0	1	0	0	1	0	0	1	1	1	1	1	1	0	1	0	1	1	0	1	1	1	1	1	0	1	1	1	1	1	0	1	0	0	0	1	1	0	1	1
1	1	1	1	1	0	0	1	0	0	0	0	1	1	1	0	0	1	1	0	0	0	1	0	1	1	0	0	0	0	1	1	1	1	0	1	0	1	1	1	0	1	0	0	0	1	0	0	0	0
1	1	1	1	1	1	0	1	0	0	0	0	1	1	1	0	0	1	1	0	0	0	1	0	1	0	1	1	1	1	1	0	0	0	1	1	0	0	0	1	0	1	0	0	1	0	0	0	0	0
1	1	1	1	0	0	0	1	0	1	0	0	1	1	1	0	0	1	1	0	1	0	1	0	1	0	0	0	0	0	1	0	0	0	1	1	1	1	1	1	1	1	0	0	0	1	0	0	1	0
1	1	1	1	1	0	0	1	0	0	0	1	1	1	1	0	1	1	1	1	0	0	1	1	1	0	1	0	1	1	1	0	0	0	1	1	0	1	0	1	0	0	0	0	0	0	1	0	0	1
0	1	1	1	1	1	0	1	1	1	0	0	0	1	1	1	0	1	1	1	0	1	1	1	1	0	1	1	1	0	1	1	1	0	0	0	1	1	1	1	1	1	0	0	0	1	0	1	1	0
1	1	1	1	1	0	1	0	0	1	0	0	0	0	1	1	1	1	1	1	1	0	0	0	1	1	1	1	1	1	1	0	0	0	1	1	1	1	0	1	0	1	0	0	0	1	0	0	1	0
1	1	0	1	1	0	0	0	0	0	0	1	0	1	1	0	0	1	0	0	0	0	1	0	1	1	0	1	1	0	1	1	1	1	0	1	0	1	0	1	0	1	0	0	0	1	0	0	0	0
1	1	0	1	1	0	0	1	0	0	0	0	0	1	1	1	0	1	1	1	1	0	1	0	1	1	0	1	0	0	1	1	0	1	0	0	0	1	1	1	0	1	0	0	0	1	0	1	1	0
1	1	1	1	1	0	1	0	0	0	0	0	1	0	0	0	0	1	0	0	0	0	1	0	1	0	1	1	0	1	1	0	0	0	1	1	0	1	0	1	0	0	0	0	0	0	0	0	0	0
1	1	1	1	1	0	0	1	0	0	0	1	1	1	1	1	1	1	1	1	0	0	1	0	1	0	1	1	0	1	1	0	0	0	1	1	0	1	0	1	1	0	0	0	0	1	0	0	0	0
1	1	0	1	1	0	0	1	0	0	0	0	1	0	1	0	1	1	0	0	0	0	1	0	0	0	1	1	0	1	1	1	0	0	0	0	0	0	0	1	0	0	0	0	0	0	0	0	0	0
1	1	1	1	1	1	1	1	0	1	0	0	1	1	1	0	0	1	0	1	0	0	1	1	1	0	1	1	0	0	1	1	0	0	0	1	1	1	0	1	1	1	0	0	0	1	0	0	1	0
1	1	1	1	1	1	0	1	0	1	0	1	1	1	1	1	1	1	1	0	0	0	0	1	1	1	1	1	0	1	1	1	1	0	0	1	1	1	1	1	1	1	0	0	0	1	1	1	1	0
1	1	1	1	1	0	0	1	0	0	0	0	1	1	1	1	0	1	1	0	0	0	1	0	1	1	0	1	0	0	1	1	0	0	0	1	1	1	1	1	0	0	0	0	0	1	1	0	1	0
0	1	1	0	1	0	0	1	0	0	0	0	1	1	0	0	0	1	0	0	0	0	1	0	1	1	1	0	0	0	1	1	0	0	0	1	0	0	1	1	0	1	0	1	0	0	0	0	0	0
1	1	1	1	1	0	1	1	1	0	0	0	1	1	1	1	0	1	1	1	0	0	1	1	1	1	0	1	0	1	1	1	1	1	0	0	1	1	1	1	1	1	0	0	0	1	0	0	1	0
0	1	1	0	1	0	1	1	0	0	0	0	1	0	0	0	0	0	0	0	0	0	0	0	1	0	1	1	0	1	1	1	1	0	0	0	0	0	0	1	0	1	0	0	0	1	0	0	0	0
1	1	1	1	1	1	1	1	1	1	0	1	1	1	1	1	0	1	1	0	1	1	1	0	0	1	1	1	1	1	1	0	0	0	1	1	1	1	1	1	1	1	0	0	0	1	1	1	1	0
1	1	1	1	1	1	0	0	0	0	0	1	1	1	1	1	0	0	1	1	1	0	1	0	1	0	1	1	1	1	1	0	1	0	0	1	0	1	0	1	1	1	0	0	0	0	1	1	0	0
1	1	1	1	1	0	0	1	0	1	0	0	1	1	1	0	0	0	0	0	0	1	0	0	1	1	1	1	0	0	1	1	1	1	0	1	1	0	1	1	0	1	0	1	0	1	0	0	1	0
1	1	0	0	1	0	0	0	0	0	0	0	1	0	1	0	1	1	0	0	0	0	1	0	1	0	1	1	0	0	1	0	0	0	1	1	0	0	0	1	0	0	0	0	1	0	0	0	0	0
1	1	1	1	1	0	0	1	0	0	0	1	1	0	0	0	1	1	0	0	1	0	1	0	1	0	1	1	0	1	1	1	0	0	0	1	0	1	0	1	0	1	0	0	0	1	0	0	1	0
1	1	1	1	1	1	0	1	0	1	0	1	1	1	1	0	1	1	0	1	1	0	1	1	0	0	1	0	0	1	1	0	0	0	1	0	0	0	0	1	0	0	0	0	1	0	0	0	0	0
1	1	1	1	1	1	1	1	1	0	0	0	1	1	1	1	0	1	0	0	0	0	1	0	1	0	1	1	0	1	1	0	0	0	1	0	0	1	0	1	0	1	0	0	0	0	0	0	0	0
1	1	0	1	1	1	0	0	0	0	0	1	1	0	1	0	1	1	1	1	0	0	1	0	1	1	1	1	0	1	1	0	0	0	1	1	0	1	0	1	1	1	0	0	0	0	1	1	0	0
1	1	0	1	1	0	0	1	0	0	0	1	1	1	1	0	1	1	1	1	1	0	1	0	0	1	0	1	1	0	1	1	0	0	0	1	1	1	0	1	1	1	0	0	0	1	0	0	1	0
1	1	1	1	1	0	1	1	1	0	0	0	1	1	1	1	1	1	1	0	1	1	1	1	1	1	1	1	0	0	1	1	0	0	0	1	1	1	1	1	0	0	0	0	0	1	1	1	0	0
1	1	0	1	1	1	1	0	0	0	0	1	0	1	1	1	0	0	0	0	0	0	1	0	1	1	1	0	0	0	1	1	0	0	0	0	1	1	1	1	1	1	0	0	0	1	1	1	1	0
1	1	1	1	1	0	0	1	0	0	0	0	1	1	0	0	0	0	0	0	1	0	1	0	1	1	0	1	0	0	1	1	0	0	0	0	1	0	0	1	0	0	0	0	0	1	0	0	0	0
1	1	1	1	1	0	0	1	0	0	0	0	1	1	1	1	1	1	1	0	1	0	1	0	1	1	1	1	0	1	1	1	0	0	0	1	1	1	1	1	0	0	0	0	0	1	0	0	0	0
1	1	1	1	1	0	0	1	0	1	0	0	1	1	0	1	0	1	0	0	1	0	1	0	1	0	1	1	0	1	1	0	0	0	1	1	0	0	0	1	1	1	0	0	0	0	1	0	1	0
1	1	1	1	1	0	0	0	0	0	0	1	1	0	0	0	0	1	0	1	0	0	1	1	1	1	1	1	0	1	1	1	0	0	0	1	0	1	1	1	0	0	0	0	0	1	1	1	1	0
1	1	1	1	1	1	1	1	1	0	0	0	1	1	1	1	0	0	1	1	0	1	1	1	1	0	0	1	0	0	1	0	0	0	1	0	1	0	0	1	1	0	0	0	0	0	0	1	0	0
1	1	0	1	1	1	0	1	0	0	0	0	1	1	0	0	1	1	1	0	0	0	1	0	1	1	1	1	1	1	1	1	0	0	0	1	0	0	1	1	0	1	0	0	0	1	0	0	1	0
1	1	1	1	1	1	1	1	1	1	0	1	1	1	1	1	0	1	0	0	1	0	1	0	1	0	1	1	0	1	1	1	0	0	0	1	1	1	1	1	1	1	0	0	0	1	0	0	1	0
1	1	1	0	1	0	0	1	0	1	0	1	1	1	1	0	1	1	1	1	1	0	1	1	1	1	0	1	0	0	1	1	0	0	0	1	1	1	1	1	1	1	0	0	0	1	0	0	1	0
1	1	0	0	1	1	0	1	0	1	0	0	1	1	1	1	0	1	1	0	0	0	1	1	1	0	1	1	1	0	1	1	0	0	0	1	0	1	1	1	0	0	0	0	0	1	0	0	0	0
1	1	0	1	1	0	0	1	0	1	0	0	1	0	1	0	0	1	0	0	0	0	1	0	1	1	0	0	0	0	1	1	0	0	0	1	1	0	0	1	0	0	0	0	0	1	0	0	0	0
1	1	1	1	1	1	0	1	0	1	0	1	1	1	1	0	0	1	0	0	0	0	1	1	1	1	1	1	1	0	1	1	0	0	0	1	1	1	0	1	1	1	0	0	0	1	1	0	1	0
1	1	1	0	0	0	0	1	0	0	0	0	1	1	1	0	0	1	1	0	1	0	1	0	1	0	0	1	0	1	1	0	0	0	1	1	1	1	1	1	1	1	0	0	0	1	0	0	1	0
1	1	0	1	1	0	1	1	0	1	0	0	1	1	1	1	0	1	0	0	0	0	1	0	1	1	1	1	0	0	1	1	0	0	0	1	0	0	0	1	0	1	0	0	0	1	1	0	1	0
1	1	1	1	1	1	1	1	0	1	0	1	1	1	1	1	1	1	1	0	1	1	1	1	1	1	1	1	1	1	1	1	0	0	0	1	1	1	0	1	1	1	0	0	0	1	0	1	1	0
1	1	1	0	1	0	0	0	0	1	0	0	1	1	0	0	0	0	0	1	0	0	1	0	1	1	0	0	0	0	1	1	0	0	0	1	0	1	0	1	0	0	0	0	0	1	0	1	0	0
1	1	1	0	1	0	0	1	1	0	0	0	0	1	1	1	1	1	1	1	1	0	0	1	1	0	0	1	0	1	1	1	0	0	0	1	0	0	0	1	0	1	0	0	0	0	0	0	1	0
1	1	1	1	0	0	0	1	0	0	0	0	1	1	1	0	0	1	0	0	0	0	1	0	1	1	0	0	0	0	1	1	0	0	0	1	1	1	1	1	0	1	0	0	0	1	0	0	1	0
1	1	0	1	1	0	0	1	0	0	0	0	0	1	1	0	0	1	0	0	0	0	1	0	0	0	1	0	0	0	1	1	1	1	0	1	0	1	0	1	0	0	0	0	0	1	0	0	1	0
1	1	0	1	1	0	0	1	0	1	0	0	1	1	0	0	1	1	1	0	1	1	1	0	1	0	1	1	0	1	1	1	0	0	0	1	1	0	0	1	1	1	0	0	0	1	1	1	1	0
1	1	1	1	1	1	0	1	0	0	0	1	1	0	1	1	1	1	1	0	1	0	1	0	0	1	1	1	0	1	1	1	0	0	0	1	0	1	1	1	0	1	0	0	0	1	0	0	1	0
0	1	1	0	0	0	0	1	0	0	0	1	1	0	0	0	0	1	0	0	0	0	1	0	1	1	0	0	0	0	1	1	0	0	0	0	0	1	0	1	0	0	0	0	0	0	0	0	0	0
1	1	0	1	1	0	0	0	0	0	0	0	1	1	0	0	1	1	0	0	1	0	1	0	1	1	1	0	0	0	1	1	1	0	0	0	0	1	0	1	0	0	0	0	0	1	0	0	0	0
0	1	1	0	1	0	1	1	0	0	0	1	0	1	0	0	1	1	1	1	1	0	0	1	0	1	1	0	0	0	1	1	0	0	0	1	1	0	0	1	0	1	0	0	0	0	0	1	0	0
1	1	0	1	1	1	1	1	0	1	0	0	1	1	1	1	1	1	1	0	1	1	1	1	1	0	1	1	1	1	1	0	0	0	1	1	0	1	0	1	1	1	0	0	0	1	1	1	1	0
1	1	1	1	1	0	0	1	0	0	0	0	1	0	1	1	0	1	1	1	1	0	1	0	1	0	1	1	0	0	1	1	1	0	0	1	0	1	0	1	0	0	0	0	0	0	0	0	1	0
1	1	1	0	1	0	0	1	0	1	0	1	1	1	1	0	1	1	1	1	1	0	1	0	1	0	1	1	0	1	1	0	1	0	0	0	0	1	0	1	1	1	0	0	0	1	1	1	0	0
1	1	1	0	1	0	0	1	1	0	0	1	1	1	1	1	1	1	1	1	0	0	0	1	1	0	1	1	1	1	1	0	0	0	1	0	0	1	0	1	0	1	0	0	0	0	1	1	1	0
1	1	1	1	0	1	0	0	0	0	0	0	1	0	0	0	0	1	1	0	1	0	1	0	0	0	1	0	0	1	1	1	1	1	0	0	1	0	0	1	0	0	0	0	0	1	0	0	0	0
1	1	0	1	1	0	0	1	1	0	0	0	0	1	1	1	0	1	1	0	0	0	1	0	1	1	0	0	0	0	1	1	0	0	0	1	0	1	1	1	0	0	0	0	0	1	0	0	1	0
1	1	0	1	1	0	0	1	0	0	0	0	1	1	0	0	0	1	0	0	0	0	1	1	1	1	0	0	0	0	1	1	0	0	0	1	1	0	0	1	0	0	0	0	0	1	0	0	0	0
1	1	1	1	1	0	0	1	0	1	0	1	1	1	1	0	1	1	1	0	0	0	1	0	1	0	1	1	0	1	1	0	1	0	0	1	1	1	1	1	0	1	0	0	0	1	0	1	1	0
1	1	1	1	1	0	1	1	0	0	0	0	1	1	1	0	0	1	1	0	1	0	1	1	1	0	1	0	0	0	1	0	0	0	1	1	1	0	0	1	1	1	0	0	0	0	0	1	0	0
1	1	1	1	0	0	0	0	0	1	0	1	1	0	1	0	1	1	0	0	1	0	1	0	0	0	1	1	1	1	1	1	0	0	0	0	0	1	0	1	0	1	0	0	0	1	1	0	1	0
1	1	1	0	1	0	0	1	0	0	0	1	1	1	1	1	0	0	0	0	0	1	1	1	1	0	1	0	1	0	1	0	0	0	1	1	0	1	0	1	0	1	0	0	0	0	0	0	0	0
1	1	1	1	1	1	0	1	0	1	0	0	1	1	1	1	0	0	1	0	0	0	1	0	1	1	0	1	0	0	1	1	0	0	0	0	0	0	1	1	0	1	0	0	0	1	0	0	1	0
1	1	1	1	1	0	0	1	0	0	0	1	1	1	1	0	1	1	0	1	0	0	1	1	0	1	0	1	0	0	1	1	0	0	0	1	1	0	0	1	1	1	0	0	0	1	0	0	0	0
1	1	1	0	1	1	0	1	0	0	0	1	1	0	1	0	1	1	0	1	1	0	1	0	1	1	1	1	1	1	1	1	0	0	0	1	1	1	0	1	1	1	0	0	0	1	0	0	1	0
1	1	1	1	1	0	1	1	0	0	0	0	1	1	1	0	0	1	0	0	0	0	1	0	1	0	1	1	0	1	1	0	0	1	0	1	1	1	1	1	1	1	0	0	0	1	0	0	0	0
1	1	0	1	1	1	0	1	0	0	0	1	1	0	0	1	0	1	0	0	1	0	1	1	1	1	0	1	0	0	1	1	1	1	0	1	1	1	1	1	1	0	0	0	0	1	0	0	1	0
1	1	0	0	0	0	0	0	0	0	0	0	1	1	1	0	0	1	0	0	1	0	1	0	1	0	1	1	1	1	1	0	0	0	1	1	0	1	0	1	0	1	0	0	0	0	0	0	1	0
1	1	1	1	1	1	0	1	1	1	0	1	1	1	1	1	0	1	0	1	1	0	1	0	1	1	1	1	0	1	1	1	0	0	0	1	1	1	1	1	1	1	0	0	0	1	1	1	1	0
1	1	1	1	1	1	1	1	1	1	0	1	1	1	1	1	1	1	1	1	1	1	1	1	1	1	1	1	1	1	1	0	0	0	1	1	1	1	1	1	1	1	0	0	0	1	1	0	1	1
1	1	0	1	1	0	0	1	0	0	0	0	1	1	1	0	0	1	1	0	0	0	1	0	1	0	1	0	0	0	1	0	0	0	1	1	0	0	0	1	0	1	0	0	0	1	0	0	0	0
1	1	1	1	1	0	0	1	0	0	0	0	1	1	0	1	0	1	0	0	1	0	1	0	1	0	1	1	0	0	1	0	0	0	1	1	0	1	0	1	0	0	0	0	0	1	0	0	1	0
1	1	1	1	1	0	0	1	1	1	0	0	1	1	0	0	0	1	1	0	1	0	1	0	1	1	1	1	0	0	1	1	0	1	0	1	1	1	1	1	1	1	0	0	0	1	0	0	1	0
1	1	1	0	0	0	0	0	0	1	0	0	1	0	1	1	0	1	0	1	1	0	1	0	1	0	1	1	0	0	1	1	0	0	0	1	0	1	0	1	0	1	0	0	0	0	0	0	0	0
1	1	1	1	1	0	0	0	0	0	0	0	1	0	1	1	0	0	0	0	1	0	1	0	0	1	0	1	0	0	1	1	0	0	0	1	1	1	1	1	1	1	0	1	0	0	0	0	1	0
1	1	1	1	1	0	0	1	0	1	0	0	1	1	1	0	0	1	1	0	1	0	1	1	1	1	0	0	0	1	1	1	0	0	0	1	1	0	1	1	0	1	0	0	0	1	0	0	0	0
1	1	1	1	1	0	1	1	1	0	0	0	1	1	0	0	0	1	0	1	1	0	1	0	1	0	1	1	0	1	1	0	0	0	1	1	0	1	0	1	1	0	0	0	1	0	1	0	0	0
1	1	0	1	1	1	1	1	1	0	0	0	1	1	1	0	0	1	1	1	1	1	0	0	1	1	1	0	1	1	1	1	0	0	0	1	1	1	1	1	0	1	0	0	0	1	1	0	1	0
1	1	1	0	0	0	0	1	0	0	0	1	1	1	1	0	0	1	0	0	0	0	1	0	1	0	1	1	1	0	1	0	0	0	1	1	1	0	1	1	0	1	0	0	0	0	0	0	1	0
1	1	1	1	1	0	1	1	0	1	0	1	1	1	1	0	0	0	1	0	1	0	1	0	1	0	1	1	0	1	1	0	0	0	1	0	0	1	1	1	0	1	0	0	0	1	0	1	1	0
1	1	1	0	0	1	1	1	0	0	0	1	1	1	1	1	0	1	1	1	0	0	1	1	1	0	1	1	0	0	1	1	1	0	0	1	1	1	1	1	0	1	0	0	0	1	1	0	1	0
1	1	1	1	1	1	0	1	1	0	0	0	1	0	1	1	0	0	0	0	1	0	1	0	1	0	1	1	0	0	1	0	0	0	1	1	1	1	0	1	0	0	0	0	0	0	0	0	0	0
1	1	1	1	1	1	1	1	1	1	0	1	1	1	1	1	1	1	1	1	1	0	1	1	1	1	1	1	0	1	1	0	0	0	1	1	1	1	0	1	1	1	0	1	0	1	0	0	1	0
1	1	1	1	0	0	0	1	0	0	0	1	1	0	1	0	0	1	0	0	0	0	1	0	1	0	1	0	0	0	1	0	0	0	1	1	0	1	0	1	0	0	0	0	0	0	0	0	0	0
1	1	1	1	0	1	1	1	1	0	0	0	1	1	1	0	0	1	1	1	1	0	1	0	0	1	1	0	0	0	1	1	0	0	0	1	1	1	1	1	0	0	0	0	0	1	0	0	1	0
1	1	0	1	1	0	1	1	1	1	0	0	1	1	1	0	1	1	1	1	0	0	1	0	1	1	1	1	0	0	1	1	0	0	0	1	1	1	1	1	0	1	0	1	0	1	0	1	1	0
1	1	1	0	0	0	0	0	0	0	0	1	1	1	1	0	0	1	0	1	0	0	0	0	1	0	0	0	0	1	1	0	1	1	0	1	1	1	1	1	0	0	0	0	0	1	0	0	1	0
1	1	1	0	0	1	1	1	0	0	0	0	1	1	1	0	0	0	1	0	0	1	1	0	0	1	1	0	0	1	1	1	0	0	0	1	1	1	0	1	0	1	0	0	0	1	0	0	1	0
1	1	1	1	1	0	0	1	0	1	0	0	1	1	1	0	1	1	1	0	1	0	1	1	1	1	1	1	0	1	1	1	1	1	0	1	1	1	1	1	0	1	0	0	0	1	0	0	1	0
1	1	1	1	1	1	0	1	0	0	0	1	1	1	1	0	0	1	1	1	1	0	1	0	1	0	1	1	0	1	1	0	0	0	1	1	0	1	0	1	1	0	0	0	0	1	0	0	1	0
1	1	1	1	1	1	1	1	1	1	0	1	1	1	1	1	1	1	1	1	1	0	1	1	1	1	1	1	0	1	1	1	0	0	0	1	1	1	1	1	1	1	0	0	1	1	1	1	1	0
1	1	1	1	1	0	0	1	0	0	0	0	1	0	1	0	0	1	0	0	0	0	1	0	1	1	1	1	0	0	1	1	0	0	0	1	0	1	1	1	0	1	0	0	0	1	0	1	1	0
1	1	1	1	1	0	0	1	0	0	0	1	1	1	1	1	0	1	0	0	0	0	1	0	1	1	0	1	1	0	1	1	0	0	0	1	0	1	1	1	0	0	0	0	0	0	0	0	1	0
1	1	1	1	1	0	1	1	0	1	0	1	1	1	1	1	0	1	0	0	0	0	1	1	1	1	0	1	0	0	1	1	0	0	0	1	0	1	0	1	0	1	0	0	1	0	0	0	0	0
1	1	1	1	1	0	0	0	0	0	0	1	1	1	1	0	1	1	0	0	1	0	1	0	1	0	1	1	0	0	1	1	0	0	0	1	0	0	0	1	0	1	0	0	0	1	0	0	0	0
1	1	0	1	1	1	1	1	0	0	0	1	1	0	1	0	0	1	1	1	0	0	1	0	1	0	1	1	0	0	1	0	0	0	1	1	0	0	0	1	1	1	0	0	0	0	0	0	1	0
1	1	1	1	1	0	1	1	0	0	0	0	1	1	1	0	0	1	1	1	0	0	1	0	1	0	1	1	0	0	1	0	0	0	1	1	0	1	0	1	0	1	0	0	0	1	0	0	0	0
1	1	0	1	0	1	1	1	0	1	0	0	1	1	1	1	0	1	0	1	1	1	1	1	1	1	0	1	0	0	1	1	1	1	0	1	0	1	0	1	0	1	0	0	0	1	0	0	1	0
1	1	1	1	1	0	0	1	0	0	0	1	1	1	1	1	1	1	1	1	1	0	1	0	1	1	1	1	0	1	1	1	1	0	0	1	0	1	0	1	1	1	0	0	0	0	1	0	0	0
1	1	1	1	1	1	1	1	1	1	0	0	1	1	1	1	0	1	1	0	1	1	1	1	1	0	1	1	1	1	1	1	0	0	0	1	0	0	0	1	0	1	0	0	1	1	0	0	0	0
1	1	1	1	1	1	0	1	0	0	0	0	1	1	1	0	0	1	0	0	0	0	0	0	1	1	0	1	0	0	1	1	0	0	0	1	0	0	0	1	0	1	0	0	0	1	0	0	0	0
1	1	0	1	1	1	1	1	1	1	0	0	0	1	1	1	1	1	1	1	1	0	1	0	1	1	1	1	1	0	1	1	1	0	0	1	1	1	1	1	1	1	0	0	0	1	0	1	1	0
1	1	1	1	1	0	0	0	0	0	0	0	1	0	1	1	0	1	0	0	0	0	1	0	1	1	1	1	1	1	1	1	0	0	0	1	0	1	0	1	0	1	0	0	0	0	1	1	1	0
1	1	0	1	1	1	1	1	1	1	0	0	1	1	0	0	0	1	0	0	1	0	1	0	1	1	1	1	0	1	1	1	0	0	0	1	0	1	1	1	1	1	0	0	0	1	0	0	1	0
1	1	0	0	1	0	0	0	0	1	0	0	1	0	0	0	0	1	0	1	0	0	1	0	1	1	0	1	0	0	1	1	0	0	0	1	0	1	0	1	0	0	0	0	0	0	0	0	0	0
1	1	1	1	0	0	0	1	0	0	0	1	1	0	1	0	0	1	1	0	0	0	1	0	1	1	1	0	0	1	1	1	0	0	0	1	0	1	1	1	0	1	0	0	0	1	1	0	0	0
1	1	1	1	1	0	1	0	1	1	0	0	1	1	1	1	0	1	1	1	1	0	1	1	1	0	1	1	0	1	1	0	0	0	1	1	0	0	0	1	1	1	0	0	0	1	0	1	1	0
1	1	1	1	1	0	0	1	0	1	0	1	1	1	0	0	0	1	0	1	0	0	1	1	1	1	1	1	1	1	1	1	0	0	0	1	0	1	1	1	0	1	0	1	0	1	0	1	1	0
1	1	1	1	1	0	0	1	0	0	0	1	1	1	1	0	0	1	1	0	0	0	1	0	1	1	1	1	0	1	1	1	0	0	0	1	0	1	0	1	0	1	0	0	0	0	0	0	1	0
1	1	1	1	1	0	0	1	0	0	0	1	1	1	1	1	1	1	1	0	0	0	1	0	1	0	1	1	0	0	1	0	0	0	1	1	0	1	0	1	0	1	0	0	0	0	0	0	0	0
1	1	1	1	1	0	1	1	1	1	0	0	1	1	1	1	0	1	1	0	0	0	1	0	1	0	1	1	0	0	1	1	0	0	0	1	0	1	1	1	0	1	0	0	0	1	1	0	1	0
1	1	1	1	1	0	1	1	0	0	0	1	1	1	1	0	1	1	0	0	1	0	1	0	1	0	1	1	0	1	1	1	0	0	0	1	0	0	0	1	0	0	0	0	0	1	1	0	1	0
1	1	1	1	1	0	0	1	0	0	0	0	1	0	0	0	0	0	0	0	0	0	0	0	1	1	0	0	0	0	1	1	1	0	0	1	0	1	1	1	0	1	0	0	0	1	1	1	1	0
1	1	1	1	1	0	0	1	0	0	0	1	1	0	1	0	1	1	1	1	0	0	1	0	1	1	1	1	0	0	1	1	1	0	0	1	1	1	0	1	0	0	0	0	0	1	0	0	1	0
1	1	0	1	0	0	0	1	0	0	0	0	1	1	1	1	0	1	0	0	1	0	1	0	0	1	0	1	0	0	1	1	0	0	0	1	0	1	0	1	0	1	0	0	0	1	0	0	1	0
1	1	1	1	0	0	0	1	0	1	0	1	0	1	0	0	0	1	0	0	1	0	1	0	1	1	0	1	0	0	1	1	0	0	0	1	0	1	1	1	0	0	0	0	0	1	0	0	1	0
1	1	0	0	1	0	0	0	0	0	0	0	1	1	1	1	0	1	1	0	0	0	1	0	1	0	0	1	0	0	1	0	0	0	1	1	0	1	0	1	0	1	0	0	0	1	0	0	1	0
1	1	1	1	0	0	0	1	0	0	0	0	1	1	1	0	0	1	1	0	0	0	1	0	1	1	1	1	0	1	1	1	0	0	0	1	0	1	0	1	0	1	0	0	0	1	0	0	1	0
1	1	1	1	0	0	0	0	0	0	0	1	1	0	1	0	0	0	1	0	0	0	1	0	1	0	0	1	1	1	1	1	0	0	0	0	0	0	0	1	0	1	0	0	1	0	0	0	0	0
1	1	1	0	1	0	0	1	0	0	0	0	1	1	1	0	0	0	0	0	1	0	1	0	1	0	1	1	0	0	1	1	0	0	0	1	0	0	0	1	0	1	0	0	0	1	0	1	1	0
1	1	1	1	0	0	1	1	0	0	0	1	0	1	0	0	0	1	0	0	0	0	1	0	1	0	0	1	0	1	1	0	0	0	1	0	1	1	0	1	0	0	0	0	0	1	0	0	1	0
1	1	1	1	1	0	0	0	0	1	0	0	1	0	1	1	1	1	1	1	1	1	1	1	1	1	1	1	1	1	1	1	0	0	0	1	1	1	1	1	1	1	0	0	0	1	1	1	1	0
1	1	0	1	1	0	0	1	0	0	0	0	1	1	1	0	0	0	0	0	0	0	1	0	1	1	1	1	0	0	1	1	1	0	0	1	0	1	1	1	0	1	0	0	0	1	1	1	0	0
1	0	1	1	1	0	1	1	1	0	0	0	1	1	1	0	0	1	0	1	0	0	1	0	1	1	1	1	1	0	1	1	0	0	0	1	0	1	0	1	0	0	0	0	0	1	0	1	1	0
1	1	0	1	1	0	0	1	0	0	0	0	1	1	1	1	0	1	1	1	0	0	1	0	1	1	1	1	0	0	1	1	0	1	0	1	1	1	1	1	1	1	0	0	0	1	0	0	1	0
1	1	0	1	1	1	0	1	0	0	0	0	1	1	1	0	0	1	1	1	1	0	1	1	1	1	1	1	0	0	1	1	0	0	0	1	1	1	1	1	1	1	0	0	0	1	0	0	1	0
1	1	1	0	0	1	1	1	1	0	0	1	1	1	1	0	1	1	1	0	1	0	0	0	1	0	1	1	0	1	1	1	0	0	0	1	1	1	0	1	0	1	0	0	0	1	0	0	1	0
1	1	1	1	1	1	1	1	1	0	0	1	1	1	1	0	0	1	1	0	1	0	1	0	1	0	0	1	1	1	1	1	0	0	0	1	1	1	0	1	1	0	0	0	0	1	1	1	1	1
1	1	0	0	1	0	0	1	0	1	0	0	1	1	1	0	0	1	1	0	1	1	1	1	1	0	1	1	0	1	1	0	0	0	1	1	1	0	0	1	1	1	0	0	0	1	0	0	1	0
1	1	1	1	1	0	0	0	0	0	0	0	1	0	0	0	0	1	1	0	0	0	1	0	1	0	1	1	0	0	1	1	0	0	0	1	0	1	0	1	0	1	0	0	0	0	0	0	0	0
1	1	1	1	0	0	0	1	1	0	0	0	0	1	1	0	0	1	1	0	0	0	1	1	1	1	1	1	0	0	1	1	1	1	0	1	1	1	1	1	0	0	0	0	0	1	0	0	1	0
1	0	1	1	1	0	1	1	0	0	0	0	1	1	0	0	0	1	0	0	0	0	1	0	1	1	0	1	0	1	1	1	0	0	0	1	0	1	0	1	0	1	0	0	0	0	0	0	1	0
1	1	0	1	1	0	0	0	0	1	0	0	1	0	0	0	0	1	0	0	0	0	1	0	1	0	1	1	0	1	1	1	0	0	0	1	1	0	0	1	0	0	0	0	0	0	0	0	1	0
1	1	1	0	0	0	0	1	0	0	0	1	1	0	0	0	1	1	1	1	1	1	1	0	1	1	1	1	0	1	1	1	0	0	0	1	0	0	0	1	1	1	0	0	0	0	0	1	0	0
1	1	0	0	1	0	1	1	1	1	0	0	1	1	1	1	0	1	1	0	0	0	1	1	1	1	1	1	1	1	1	1	0	0	0	1	1	1	1	1	0	1	0	0	0	1	0	0	1	0
1	1	1	1	1	0	1	1	0	0	0	0	1	0	1	1	1	1	1	1	1	0	1	0	1	1	1	1	0	1	1	1	1	1	0	1	1	1	1	1	0	1	0	0	0	1	0	0	0	0
1	1	0	1	1	0	0	0	0	0	0	0	1	1	0	1	0	1	0	0	1	0	1	0	1	1	1	1	0	1	1	1	0	0	0	1	1	1	0	1	0	0	0	0	0	0	0	0	0	0
0	1	0	0	0	0	1	1	0	1	0	1	1	1	1	1	1	1	0	1	0	0	1	0	1	1	1	1	0	1	1	1	0	0	0	1	0	0	0	1	1	1	0	0	0	0	0	0	0	0
1	1	1	1	1	0	0	1	0	0	0	0	0	1	1	1	0	0	1	0	1	0	1	1	1	1	0	1	0	0	1	1	1	1	0	1	1	1	1	1	1	0	0	0	0	1	0	0	1	0
1	1	0	0	0	0	0	1	0	0	0	0	1	1	1	0	0	0	0	0	0	0	1	0	0	1	0	0	0	0	1	1	1	0	0	1	0	0	0	1	0	0	0	0	0	0	0	0	0	0
1	1	0	1	1	0	0	1	0	1	0	0	1	1	1	1	1	1	1	1	0	0	1	0	1	1	1	1	0	1	1	1	1	0	0	0	0	1	1	1	0	1	0	0	0	1	0	0	0	0
1	1	0	1	1	0	1	1	0	0	0	0	1	1	0	0	1	1	1	1	1	0	1	0	1	1	1	0	0	0	1	1	1	0	0	1	0	1	1	1	0	1	0	0	0	1	0	0	1	0
1	1	0	1	1	0	0	1	0	0	0	0	1	1	1	1	0	1	0	0	0	0	1	0	1	0	1	1	0	1	1	0	0	0	1	1	1	1	1	1	0	0	0	0	0	1	0	0	1	0
1	1	0	1	1	1	0	1	0	0	0	0	1	0	0	0	0	1	0	0	1	0	1	0	1	0	1	0	0	0	1	0	0	0	1	0	1	0	1	1	0	1	0	0	0	1	0	0	1	0
1	1	0	0	1	0	0	1	0	0	0	0	0	1	1	0	0	1	1	0	0	0	1	0	1	1	0	0	0	1	1	1	0	0	0	1	0	1	0	1	0	1	0	0	0	0	0	0	0	0
1	1	1	1	1	0	0	1	0	1	0	0	1	1	1	1	1	1	1	0	1	0	1	0	1	0	1	1	0	1	1	1	1	1	0	1	1	0	0	1	0	0	0	0	0	1	0	0	1	0
1	1	0	1	1	0	1	1	1	1	0	0	1	1	1	1	0	1	0	0	1	0	1	0	1	1	0	1	0	0	1	1	0	0	0	1	1	1	0	1	0	0	0	0	0	1	1	0	1	0
1	1	0	1	1	0	1	1	0	0	0	0	1	0	1	0	1	1	1	0	0	0	1	0	1	0	1	1	0	1	1	0	0	0	1	1	0	1	0	1	0	1	0	0	0	0	1	1	0	1
1	1	1	1	1	0	0	1	0	1	0	0	1	0	0	0	0	1	0	0	0	0	1	0	1	1	0	1	0	0	1	1	0	0	0	1	0	1	0	1	0	0	0	0	0	0	0	0	0	0
1	1	0	0	1	0	0	1	0	1	0	0	1	1	0	0	0	1	1	1	0	0	1	0	1	0	1	1	1	1	1	0	0	0	1	1	1	0	1	1	1	1	0	0	0	1	1	0	1	0
1	1	1	1	1	1	0	1	0	1	0	0	1	1	1	1	0	1	1	1	1	1	1	0	1	1	1	1	1	1	1	1	0	0	0	1	1	1	1	1	0	1	0	0	0	1	0	1	0	0
0	0	0	0	1	0	0	0	0	0	0	0	1	1	1	0	1	1	1	0	0	0	1	0	1	1	1	1	0	1	1	1	0	1	0	1	1	1	1	1	1	1	0	0	0	1	0	0	1	0
1	1	1	1	1	0	0	0	0	0	0	0	1	1	0	0	0	0	0	1	1	0	1	0	1	0	1	1	0	1	1	0	0	0	1	1	0	1	0	1	0	1	0	0	0	0	0	0	0	0
1	1	1	1	1	0	1	1	0	1	0	0	1	1	1	0	1	1	1	1	1	0	1	0	1	1	1	1	0	1	1	1	1	0	0	1	0	1	1	1	0	1	0	0	0	0	0	1	1	0
1	1	1	1	1	1	1	1	0	1	0	0	1	1	1	1	1	1	1	0	1	0	1	0	1	0	1	1	0	1	1	0	0	0	1	1	1	0	1	1	0	1	0	0	0	1	1	0	1	0
0	1	0	1	1	0	0	0	0	0	0	0	1	1	1	0	0	1	1	0	0	0	1	0	1	1	0	1	0	1	1	1	0	0	0	1	1	0	1	1	1	0	0	0	0	0	1	1	1	1
1	1	0	0	0	1	1	1	0	0	0	0	1	1	1	1	0	1	0	0	0	0	0	1	1	1	1	1	0	0	1	1	0	0	0	0	0	1	1	1	1	1	0	0	0	0	1	1	0	0
1	0	0	0	0	0	0	0	0	0	0	1	1	1	1	0	0	1	0	0	1	0	1	0	0	0	1	0	0	1	1	0	0	0	1	1	0	0	0	1	0	1	0	0	0	0	0	0	1	0
1	1	1	1	1	1	1	1	1	1	0	0	1	1	1	1	1	1	1	1	0	0	1	1	1	1	1	1	1	1	1	1	0	0	0	1	1	1	1	1	1	1	0	0	0	1	1	1	1	0
1	1	0	1	1	0	0	0	0	0	0	0	1	0	0	0	1	1	1	1	0	0	1	0	0	0	1	1	0	0	1	0	0	0	1	1	0	0	0	1	0	1	0	0	0	0	0	1	0	0
1	1	0	1	0	1	0	0	0	0	0	0	1	1	0	0	0	1	0	0	0	0	0	0	1	1	1	1	0	1	1	1	0	0	0	1	1	1	1	1	0	1	0	0	0	0	0	0	1	0
1	1	1	0	0	0	0	0	0	0	0	0	0	1	1	0	0	1	0	1	1	1	1	0	0	0	1	1	1	0	1	1	0	0	0	1	0	1	0	1	0	0	0	0	0	1	0	0	0	1
0	0	1	0	1	0	0	0	1	1	0	1	1	1	0	0	0	0	0	0	0	0	0	0	1	0	1	1	0	0	1	0	1	0	0	1	1	1	0	1	1	1	0	0	0	1	1	1	0	0
1	1	0	1	1	0	0	0	0	1	0	0	1	0	1	1	1	1	1	1	1	1	1	0	1	1	1	1	1	1	1	0	0	0	1	1	1	1	0	1	0	1	0	0	0	0	1	1	1	0
1	1	1	1	0	1	0	1	0	0	0	0	1	1	0	0	0	1	0	0	1	0	1	0	1	1	0	1	0	0	1	1	0	0	0	1	0	1	0	1	0	1	0	0	0	0	0	1	0	0
1	1	0	1	1	0	1	1	0	1	0	0	1	1	1	0	0	0	0	0	0	0	1	0	1	1	0	1	0	0	1	1	0	0	0	0	1	1	1	1	0	1	0	1	0	1	0	0	1	0
1	1	1	0	0	0	1	1	0	1	0	0	1	1	1	0	0	1	1	0	1	0	1	0	1	0	0	1	0	0	1	0	0	0	1	1	1	1	0	1	1	1	0	0	0	0	1	1	0	0
1	1	1	1	1	0	0	0	0	0	0	0	1	1	1	1	1	1	0	0	0	0	1	0	1	0	1	1	0	1	1	0	0	0	1	1	0	1	0	1	0	0	0	0	0	1	0	0	1	0
1	1	0	1	1	0	1	1	1	0	0	0	1	0	1	0	0	0	1	1	1	0	1	0	1	1	1	1	0	1	1	1	1	0	0	1	0	1	0	1	1	1	0	0	0	0	0	0	0	0
1	1	1	1	1	0	0	1	0	0	0	0	0	0	1	0	0	1	0	0	0	0	1	0	1	0	0	0	0	0	1	0	0	0	1	1	0	1	0	1	1	1	0	0	0	0	0	0	1	1
1	1	1	0	0	0	1	0	1	0	0	0	1	1	1	1	1	1	1	1	1	0	1	0	1	1	1	0	0	1	1	0	0	0	1	1	0	1	0	1	0	1	0	0	0	1	0	1	1	0
1	1	1	1	1	0	0	0	0	1	0	0	1	0	1	1	0	1	0	0	1	0	1	0	1	0	1	1	0	0	1	0	0	0	1	1	0	1	0	1	0	1	0	0	0	0	0	0	1	0
1	1	1	1	1	0	0	1	0	1	0	0	1	0	1	1	0	0	0	0	0	0	1	1	1	1	1	1	0	1	1	1	0	0	0	1	0	1	0	1	0	1	0	0	0	1	0	0	1	0
1	1	0	1	0	1	0	1	0	0	0	0	1	1	1	0	0	1	1	1	0	0	1	1	1	0	1	1	0	0	1	0	0	0	1	1	1	1	0	1	0	0	0	0	0	0	0	0	1	0
1	1	1	1	1	0	0	1	0	0	0	0	1	1	0	0	0	0	0	0	0	0	1	1	1	0	0	0	0	0	1	1	1	0	0	1	0	1	0	1	0	0	0	0	0	0	0	1	1	0
1	0	1	0	0	0	0	1	0	0	0	1	1	0	0	0	0	1	1	1	0	0	1	0	1	0	0	0	0	0	1	1	1	0	0	1	0	0	0	1	0	0	0	0	0	1	0	0	1	0
1	1	1	1	1	0	1	1	1	1	0	0	1	1	1	1	0	1	0	0	1	0	1	1	1	0	1	1	0	1	1	0	0	0	1	1	1	1	1	1	1	1	0	1	0	1	0	0	1	0
1	1	1	1	1	0	0	0	0	0	0	0	1	0	0	0	0	0	0	0	1	0	1	0	1	1	0	1	0	0	1	1	0	1	0	0	0	1	1	1	0	1	0	0	0	1	0	0	0	0
1	1	0	0	0	0	1	0	0	0	0	1	1	1	1	1	0	1	0	0	0	0	1	0	1	0	0	1	0	0	1	0	0	0	1	1	0	0	0	1	0	1	0	0	0	1	0	0	0	0
1	0	1	1	0	0	0	1	0	0	0	1	1	0	1	1	0	1	0	0	0	0	1	0	0	1	0	1	0	0	1	1	0	1	0	1	0	1	0	1	0	1	0	0	0	0	0	0	1	0
1	1	1	0	0	0	0	1	0	0	0	1	0	0	0	0	0	1	1	1	1	0	0	0	1	0	1	0	1	1	1	0	0	0	1	0	0	1	0	1	1	0	0	0	0	0	1	0	0	1
1	1	1	0	1	1	1	1	1	0	0	1	1	1	0	1	0	1	0	1	0	0	1	1	1	0	1	1	0	1	1	0	1	0	0	1	0	1	0	1	0	1	0	0	0	1	0	0	1	0
1	1	1	1	1	1	1	1	1	0	0	1	0	1	1	0	0	1	0	0	0	0	0	0	0	0	1	1	0	0	1	0	0	0	1	1	1	0	0	1	0	1	0	0	0	1	0	0	1	0
1	1	1	0	1	0	0	0	0	0	0	0	0	1	1	0	1	1	1	1	1	1	0	1	1	1	0	1	1	1	1	0	0	0	1	1	0	0	0	1	0	0	0	0	0	1	1	1	0	0
1	0	0	1	1	0	0	1	0	0	0	0	1	1	1	0	0	0	0	0	0	0	1	0	0	0	1	1	1	0	1	0	0	0	1	0	0	0	0	1	0	1	0	0	0	0	0	1	0	0
1	1	1	1	1	1	1	1	0	1	0	0	1	0	0	1	0	1	1	1	1	0	1	1	1	1	0	1	0	0	1	1	0	0	0	0	1	1	1	1	0	0	0	0	0	1	0	0	1	1
1	1	1	1	1	1	0	0	1	0	0	0	0	1	0	0	1	1	0	0	0	0	1	1	0	0	1	1	1	1	1	0	0	0	1	1	0	0	0	1	0	0	0	0	0	0	0	0	1	0
1	1	1	1	0	0	1	1	0	1	0	0	1	1	1	1	0	1	1	0	1	0	1	0	1	0	1	0	0	0	1	0	0	0	1	1	0	1	0	1	0	1	0	0	0	1	0	0	0	0
1	1	1	0	0	0	0	0	0	0	0	1	1	1	1	0	1	1	1	1	1	0	1	0	1	0	1	0	0	1	1	0	0	0	1	0	1	0	1	1	0	0	0	0	0	1	0	0	0	0
1	1	0	1	1	0	0	1	0	1	0	0	1	1	0	0	1	1	1	1	0	0	1	0	0	0	1	1	0	0	1	1	1	1	0	1	1	0	1	1	0	1	0	0	0	1	0	0	0	0
1	1	1	0	0	0	1	1	1	1	0	0	1	1	1	0	0	1	1	0	1	0	1	1	1	1	1	1	1	1	1	1	0	0	0	1	1	1	0	1	0	1	0	0	0	1	1	1	1	0
1	1	0	1	1	0	0	1	0	0	0	0	1	0	1	1	0	0	0	0	1	0	1	0	1	1	0	0	0	0	1	1	1	0	0	1	1	1	1	1	1	1	0	0	0	1	0	0	0	0
1	1	1	1	1	1	1	1	1	0	0	0	1	0	1	1	1	1	1	1	1	1	1	1	1	1	1	1	1	1	1	0	0	0	1	1	0	1	0	1	0	0	0	0	0	0	0	0	0	0
1	1	1	1	1	0	0	1	0	0	0	0	1	1	1	1	0	1	0	0	1	0	1	0	1	1	1	1	0	1	1	1	0	0	0	1	0	0	0	1	0	0	0	0	0	0	0	0	0	0
1	1	1	1	1	0	0	1	0	0	0	1	1	1	0	0	0	1	0	0	0	0	1	0	1	0	1	1	0	1	1	1	1	0	0	1	0	1	0	1	0	1	0	0	0	0	0	0	0	0
0	1	0	0	1	0	0	0	0	0	0	0	1	0	0	0	0	0	0	0	1	0	1	0	0	1	1	0	0	0	1	1	0	0	0	1	0	0	0	1	1	0	0	0	0	0	0	0	0	0
1	1	1	0	0	0	0	0	0	0	0	1	0	0	1	1	1	1	1	1	0	1	0	1	1	1	1	1	0	1	1	1	1	0	0	0	1	0	0	1	1	0	0	0	0	1	0	0	0	0
1	1	1	0	1	1	1	1	1	1	0	0	1	1	1	1	1	1	1	0	1	0	1	1	1	0	1	1	0	1	1	0	0	0	1	0	1	1	0	1	0	0	0	0	0	1	0	0	1	0
1	1	1	0	0	0	0	1	0	1	0	1	1	1	1	1	0	1	1	1	1	0	1	0	1	1	1	1	1	1	1	1	1	0	0	1	1	1	1	1	1	1	0	0	0	1	0	0	1	0
1	1	1	1	1	1	0	1	0	1	0	0	1	1	1	1	1	1	0	1	0	0	1	1	1	0	1	1	0	1	1	0	0	0	1	1	1	1	0	1	1	1	0	0	0	1	0	0	1	0
1	0	1	1	1	1	0	1	1	0	0	0	1	1	0	1	1	1	0	0	0	0	1	1	1	1	1	1	0	0	1	1	0	0	0	1	1	1	1	1	1	0	0	0	0	1	1	1	1	0
1	1	1	0	1	1	1	1	0	1	0	1	1	1	1	1	0	1	0	0	1	0	1	0	0	1	1	1	1	1	1	1	1	1	0	1	0	1	0	1	0	1	0	0	0	0	1	1	1	1
1	1	1	1	1	1	1	0	1	1	0	0	1	1	1	1	1	1	1	1	0	0	1	0	1	1	1	1	1	1	1	1	1	1	0	1	0	0	1	1	0	0	0	0	0	1	0	1	1	1
1	1	0	1	1	0	0	1	1	0	0	0	1	1	1	1	0	1	1	0	1	0	1	0	1	1	1	1	0	0	1	1	1	1	0	1	1	1	0	1	0	1	0	0	0	1	1	1	1	0
1	1	1	1	1	1	1	1	1	1	0	0	1	1	1	1	0	1	1	0	1	0	1	1	1	1	0	1	1	0	1	1	0	0	0	1	0	1	1	1	1	1	0	0	0	1	0	0	1	0
1	1	1	1	1	1	1	1	0	1	0	0	1	1	1	1	0	1	1	1	1	0	1	1	1	0	0	1	1	0	1	0	0	0	1	1	1	1	0	1	0	1	0	1	0	1	0	1	1	0
1	1	1	1	1	1	1	1	1	1	0	0	1	1	1	1	0	1	0	1	1	0	1	1	1	1	1	1	0	1	1	1	0	0	0	1	0	1	1	1	0	1	0	0	0	1	0	0	1	0
1	1	1	0	1	0	1	1	1	0	0	1	1	1	1	0	1	1	1	0	1	0	1	0	1	0	1	1	0	1	1	1	0	0	0	1	1	1	0	1	0	0	0	0	0	1	0	0	0	0
1	1	1	1	0	0	0	1	0	0	0	0	1	1	1	0	1	0	1	1	1	0	0	0	1	0	0	1	0	1	1	0	0	0	1	1	0	1	0	1	0	0	0	0	0	0	0	0	0	0
1	1	1	1	1	0	1	1	0	0	0	0	1	1	1	0	1	1	1	1	0	0	1	0	1	1	1	1	0	0	1	1	1	0	0	1	1	1	1	1	0	1	0	0	0	1	0	0	1	0
1	1	1	1	1	1	1	1	1	1	0	1	1	1	1	1	1	1	1	1	1	0	1	1	1	0	1	1	1	1	1	0	0	0	1	1	1	1	1	1	1	1	0	1	0	1	1	0	1	0
1	1	1	1	1	0	1	1	1	0	0	1	1	1	1	0	0	1	1	1	1	0	1	1	1	1	1	1	0	1	1	1	0	0	0	1	0	1	1	1	1	0	0	0	0	0	0	0	1	0
1	1	1	1	1	0	1	1	0	0	0	0	1	1	1	1	1	1	1	0	0	0	1	0	1	1	1	1	1	0	1	0	0	0	1	1	0	1	0	1	0	1	0	0	1	1	0	0	0	0
1	1	0	1	1	1	0	1	1	1	0	1	1	1	1	0	0	1	1	0	0	0	1	0	1	0	1	1	1	0	1	0	0	0	1	1	0	1	0	1	1	1	0	0	0	1	0	0	0	0
1	1	1	1	1	0	0	1	1	1	0	0	1	1	1	0	1	1	0	1	0	0	0	0	1	1	1	1	0	0	1	1	1	1	0	0	0	1	0	1	1	1	0	0	0	1	0	0	1	0
1	1	1	1	1	0	0	1	0	1	0	1	0	1	0	0	0	0	0	0	1	0	0	0	1	1	0	1	0	0	1	1	0	0	0	1	0	1	1	1	0	0	0	0	0	0	0	0	0	0
1	1	1	1	1	0	0	1	0	0	0	0	0	0	1	0	0	1	1	1	1	0	0	1	0	0	0	1	0	1	1	1	0	0	0	1	0	0	0	1	0	0	0	0	0	0	0	0	0	0
1	1	1	1	1	0	0	0	0	0	0	1	1	1	1	0	0	1	1	0	1	0	1	0	1	0	1	1	0	0	1	0	0	0	1	1	0	1	0	1	0	1	0	0	0	0	1	1	1	0
1	1	0	1	1	1	1	1	0	0	0	0	1	1	1	0	1	0	1	0	1	0	1	1	1	0	1	1	0	1	1	0	0	1	0	1	1	1	1	1	0	1	0	0	0	1	1	0	1	0
1	1	1	1	1	1	1	1	1	1	0	1	1	1	1	1	1	1	1	1	1	0	1	0	1	0	1	1	0	1	1	0	0	0	1	1	0	1	0	1	1	1	0	0	0	0	0	0	0	0
1	1	1	1	1	0	0	1	0	1	0	1	1	1	0	1	0	1	0	0	0	0	1	0	1	1	0	1	0	0	1	1	1	1	0	0	0	1	1	1	1	0	0	0	0	1	1	0	0	0
1	1	1	0	1	1	1	1	1	0	0	0	1	0	1	0	0	1	1	1	1	0	1	1	1	0	1	1	0	1	1	0	0	0	1	1	0	1	0	1	0	1	0	0	0	0	0	0	1	0
1	1	1	1	1	0	0	0	0	0	0	1	1	1	1	1	0	1	0	1	1	0	1	0	1	1	1	1	1	1	1	1	1	1	0	1	0	1	1	1	0	1	0	0	0	1	0	0	1	0
1	1	0	0	1	1	0	1	0	1	0	0	1	1	1	1	0	1	1	1	1	0	1	0	1	1	1	1	0	0	1	1	0	0	0	1	1	1	1	1	0	1	0	0	0	1	0	0	1	1
1	1	1	1	1	1	1	1	0	1	0	0	1	1	1	1	1	1	1	0	0	0	1	0	1	0	1	1	1	1	1	0	0	0	1	1	1	1	0	1	1	0	0	0	0	1	0	1	1	0
1	1	1	1	1	0	0	1	0	0	0	1	1	1	0	1	1	1	0	1	1	0	1	0	1	1	1	1	0	1	1	1	0	0	0	1	0	0	0	1	0	0	0	0	0	0	0	1	0	0
1	1	0	1	1	0	1	1	1	1	0	0	1	1	1	1	0	1	1	0	0	0	1	1	1	1	1	1	0	1	1	1	0	1	0	1	0	0	1	1	1	1	0	0	0	1	0	0	1	0
1	1	0	0	0	1	0	0	0	0	0	1	0	1	1	1	1	1	1	1	1	0	0	0	1	0	1	0	1	1	1	1	0	0	0	1	1	1	0	1	0	0	0	0	0	1	0	0	0	0
1	1	1	1	1	1	1	1	0	0	0	1	1	1	1	0	1	1	1	1	0	0	1	1	1	1	1	1	0	1	1	1	0	0	0	0	0	1	0	1	1	1	0	0	0	1	0	1	0	0
1	1	1	0	0	0	1	1	0	1	0	0	1	1	1	0	0	1	1	0	0	0	1	0	1	1	1	1	0	0	1	1	0	0	0	1	1	1	1	1	0	1	0	0	0	1	0	0	1	0
1	1	1	1	1	0	1	1	1	0	0	1	1	1	1	0	1	1	1	1	0	0	1	0	1	1	0	0	0	1	1	1	0	0	0	1	1	1	1	1	1	1	0	0	0	1	0	0	1	1
1	1	1	1	1	1	0	1	0	0	0	1	1	0	1	1	1	1	0	1	0	0	1	0	1	0	1	1	0	0	1	0	0	0	1	1	0	0	0	1	0	0	0	0	0	0	0	0	0	0
1	1	0	0	1	0	0	0	1	1	0	1	1	1	1	0	0	0	1	0	1	0	1	0	1	0	1	1	1	0	1	0	0	0	1	0	1	1	1	1	0	0	0	1	0	1	0	0	1	0
1	1	0	1	1	0	0	1	0	1	0	0	1	1	1	1	0	1	0	0	1	0	1	1	1	1	1	1	0	0	1	1	0	1	0	0	0	1	1	1	0	1	0	0	0	1	0	0	1	0
1	1	1	1	1	1	1	1	1	1	0	0	1	1	0	1	0	0	1	0	0	0	1	1	1	1	1	1	0	0	1	1	0	0	0	1	1	1	0	1	1	1	0	0	0	1	1	1	1	0
1	1	1	1	1	1	0	1	0	1	0	1	1	1	1	0	1	1	1	1	1	0	1	1	1	1	1	1	1	1	1	1	1	1	0	1	0	1	1	1	1	1	0	0	0	1	1	1	1	0
1	1	1	1	1	1	0	0	0	0	0	1	0	1	0	0	1	1	1	1	0	0	0	1	1	0	1	1	0	1	1	0	0	0	1	0	0	1	0	1	0	1	0	0	0	1	1	0	1	0
1	1	1	0	0	1	1	0	1	0	0	1	1	1	1	1	1	1	0	0	0	1	1	1	1	0	1	1	0	1	1	0	0	0	1	1	1	1	0	1	0	0	0	0	1	1	1	0	0	1
1	1	1	0	0	0	0	0	0	0	0	1	1	0	1	1	1	1	0	0	1	0	1	0	1	0	1	1	0	1	1	0	0	0	1	0	0	0	0	1	0	0	0	1	0	0	0	0	0	0
1	1	1	1	0	0	1	1	0	1	0	1	1	1	1	1	1	1	1	0	1	0	1	0	1	0	1	1	1	1	1	0	0	0	1	1	0	1	0	1	1	1	0	0	0	1	1	1	1	1
1	1	0	1	1	0	1	1	0	1	0	0	1	1	1	0	0	0	1	1	0	0	1	0	1	0	1	1	0	1	1	1	0	0	0	1	0	1	0	1	0	1	0	0	0	1	0	0	1	0
1	1	1	1	1	0	1	1	1	1	0	0	1	1	1	0	0	1	0	0	1	0	1	0	1	1	0	1	0	0	1	1	1	0	0	1	1	1	0	1	0	1	0	0	0	1	0	1	1	0
1	1	1	1	0	0	1	1	0	0	0	0	1	1	1	0	0	1	0	0	1	0	1	0	1	1	1	1	0	0	1	1	1	1	0	1	1	1	1	1	0	0	0	0	0	1	0	0	1	0
1	1	0	1	1	0	0	1	0	1	0	0	0	1	0	0	0	1	0	0	0	1	1	0	1	1	0	1	1	0	1	1	0	0	0	1	0	0	1	1	0	1	0	0	0	1	0	0	1	0
1	1	1	1	0	0	0	1	0	1	0	0	1	0	1	1	0	1	1	1	1	0	1	0	0	0	1	1	0	1	1	0	0	0	1	0	0	1	0	1	1	0	0	1	0	0	0	0	0	0
1	1	1	0	1	0	0	1	0	0	0	0	1	1	1	0	0	1	1	0	0	0	1	0	1	0	1	0	0	0	1	0	0	0	1	1	0	0	0	1	0	1	0	0	0	0	1	1	1	0
1	1	1	1	1	0	1	1	1	1	0	0	1	1	1	1	0	1	1	0	1	0	1	1	1	1	1	1	0	1	1	1	1	1	0	1	1	1	1	1	1	1	0	0	0	1	0	1	1	0
0	1	0	1	0	0	0	1	0	0	0	1	1	0	0	1	1	1	1	0	0	0	1	0	1	0	1	1	0	0	1	0	0	0	1	1	0	0	0	1	0	1	0	1	0	0	0	0	0	0
1	1	1	0	1	1	0	1	0	0	0	1	1	1	1	1	1	1	1	1	0	1	1	0	1	0	1	1	1	1	1	0	0	0	1	1	0	1	0	1	0	0	0	0	0	1	0	0	0	0
1	1	1	1	1	0	0	0	0	0	0	1	1	1	1	0	1	1	1	1	0	0	0	0	1	0	1	1	0	0	1	1	0	0	0	1	0	1	0	1	0	0	0	0	0	0	0	0	0	0
1	1	1	0	1	0	0	1	0	0	0	1	1	1	1	0	0	1	0	0	1	0	1	0	1	0	1	0	0	0	1	1	0	0	0	0	0	0	1	1	0	1	0	0	0	1	0	0	0	0
1	1	1	0	1	0	0	0	0	0	0	1	1	1	1	0	0	1	0	0	1	1	0	1	1	1	1	0	0	0	1	0	0	0	1	0	1	1	0	1	0	0	0	0	0	1	0	0	1	0
1	1	0	0	1	0	0	0	0	0	0	0	1	1	1	0	0	1	1	1	0	0	1	0	1	1	0	0	0	0	1	1	0	0	0	1	0	0	0	1	0	1	0	0	0	0	0	0	0	0
1	1	1	1	1	0	0	1	0	0	0	1	1	1	0	0	0	0	0	1	0	0	1	0	1	1	1	1	0	0	1	1	1	1	0	1	0	1	1	1	1	1	0	0	0	1	1	0	0	0
1	1	1	1	1	1	1	1	1	0	0	0	1	1	1	0	0	1	1	1	1	0	1	1	1	0	1	1	1	1	1	1	0	0	0	1	0	1	0	1	0	1	0	0	0	0	0	0	1	0
1	1	0	1	1	0	0	0	0	0	0	1	1	1	1	1	0	0	0	0	0	0	1	0	1	0	1	1	0	1	1	1	0	0	0	1	0	0	0	1	0	1	0	0	0	0	0	0	0	1
1	1	0	1	1	0	0	0	0	0	0	0	1	0	1	0	1	1	1	1	0	0	1	0	1	0	1	1	0	1	1	1	0	0	0	0	0	1	0	1	0	1	0	0	0	1	0	0	0	0
1	1	1	1	1	1	0	0	1	1	0	1	1	1	1	1	1	1	1	1	1	0	1	1	0	0	1	1	0	1	1	0	0	0	1	1	0	1	0	1	1	1	0	0	0	0	1	1	0	0
1	1	1	1	1	0	0	0	0	1	0	1	1	0	1	0	0	1	1	0	0	0	1	0	1	0	1	1	0	0	1	1	1	1	0	1	1	1	1	1	0	1	0	0	0	1	0	0	1	0
1	1	0	0	1	0	1	1	0	0	0	0	1	1	0	0	0	1	0	0	0	0	1	1	1	0	1	1	0	1	1	0	0	0	1	1	0	1	0	1	0	0	0	0	0	0	0	0	0	0
1	1	1	1	1	0	0	0	0	1	0	0	1	0	1	0	0	0	1	0	1	0	1	0	1	0	1	1	0	0	1	0	0	0	1	1	0	1	0	1	0	1	0	0	0	0	0	0	1	0
1	1	1	1	1	1	0	1	1	1	0	1	1	1	1	1	0	1	1	0	1	0	1	1	1	1	1	1	0	0	1	1	0	0	0	1	0	1	0	1	0	1	0	0	0	1	1	1	1	1
1	1	1	1	1	1	0	1	0	1	0	0	1	1	1	0	0	1	1	0	0	0	1	1	1	1	0	1	0	1	1	1	0	0	0	1	1	1	1	1	0	1	0	0	0	1	0	0	1	0
1	1	1	1	1	0	0	0	0	1	0	0	1	1	0	0	0	1	0	0	1	1	0	1	1	1	1	1	0	0	1	1	0	0	0	1	0	1	1	1	0	1	0	0	0	1	0	0	1	0
1	1	1	0	0	1	1	1	1	1	0	0	1	1	0	0	0	0	0	0	0	0	0	0	1	1	0	0	0	0	1	1	0	0	0	0	0	1	1	1	1	1	0	0	0	1	0	0	1	1
1	1	0	1	1	0	0	1	0	0	0	0	1	0	0	0	0	0	0	0	0	0	1	0	1	1	0	1	0	0	1	1	1	1	0	0	0	0	0	1	0	0	0	0	0	1	0	1	1	0
1	1	1	1	1	0	0	0	0	0	0	1	0	1	1	0	1	1	0	1	0	0	1	0	1	1	1	0	0	1	1	1	0	0	0	1	0	1	0	1	0	1	0	0	0	0	0	0	0	0
1	1	0	0	0	0	0	0	0	0	0	0	1	0	1	1	0	1	1	0	0	0	1	0	1	0	1	1	0	1	1	0	0	0	1	1	0	1	0	1	0	0	0	0	0	0	0	0	1	1
1	1	1	0	0	0	0	0	0	0	0	1	1	0	0	0	0	1	1	0	1	0	0	0	1	0	1	1	0	1	1	0	0	0	1	0	0	0	0	1	0	0	0	0	0	0	0	0	1	0
1	0	1	0	0	1	0	0	0	0	0	1	0	0	1	0	1	1	1	1	1	0	0	0	1	0	0	1	1	1	1	0	0	0	1	0	0	1	0	1	0	1	0	0	0	1	0	0	1	0
1	1	0	1	1	1	0	1	1	1	0	1	1	1	1	1	1	1	1	1	1	0	1	1	1	0	1	1	1	1	1	0	0	0	1	1	0	1	0	1	0	1	0	0	0	1	1	0	1	0
1	1	1	0	0	1	0	0	0	0	0	0	1	1	1	0	1	1	1	1	1	0	0	0	1	1	1	0	0	1	1	0	0	0	1	1	0	0	0	1	0	0	0	0	0	0	0	0	0	0
1	1	1	0	0	1	1	1	1	1	0	0	1	1	1	1	0	1	0	0	1	0	1	0	1	1	1	1	0	0	1	1	0	1	0	1	0	1	1	1	0	1	0	0	0	1	0	1	1	0
1	0	1	1	1	0	0	1	0	0	0	0	0	0	1	1	0	1	1	0	0	0	1	0	1	0	0	0	0	0	1	1	0	0	0	1	0	1	0	1	0	0	0	0	0	1	0	0	1	0
1	1	1	0	0	0	1	1	1	1	0	0	1	1	1	0	0	0	0	0	1	0	1	1	1	0	0	0	0	0	1	0	0	0	1	1	0	1	0	1	1	1	0	0	0	1	1	1	1	0
1	1	1	1	1	0	1	1	1	1	0	0	1	1	0	0	0	0	0	0	1	0	1	0	1	1	0	1	0	1	1	1	0	0	0	1	0	1	0	1	0	1	0	0	0	1	0	1	1	0
1	1	0	0	1	0	0	1	0	1	0	0	1	1	1	0	1	1	0	0	1	0	1	0	0	0	1	1	0	1	1	0	0	0	1	1	1	1	1	1	0	0	0	0	0	1	1	1	0	0
1	1	1	0	1	0	0	1	0	1	0	0	1	1	1	0	0	1	1	0	0	0	1	0	1	1	0	1	0	0	1	1	0	0	0	1	0	1	1	1	0	0	0	1	0	1	0	1	1	0
1	1	1	1	1	0	1	1	0	1	0	0	1	1	1	0	0	1	0	1	1	0	1	0	1	1	0	1	0	1	1	1	0	0	0	1	0	1	1	1	0	0	0	0	0	1	0	1	1	0
1	1	1	1	1	0	1	1	1	0	0	0	1	1	1	1	0	1	1	1	1	0	1	0	1	1	0	1	1	1	1	0	0	0	1	1	1	1	0	1	0	1	0	0	0	1	0	0	1	0
1	1	1	1	1	1	0	0	0	0	0	1	1	0	0	0	1	1	1	0	0	0	0	1	1	1	1	1	0	1	1	0	0	0	1	0	0	1	0	1	0	1	0	0	0	0	0	0	0	0
1	1	1	0	1	1	0	1	0	0	0	0	1	1	1	0	1	1	1	1	0	0	1	0	1	0	1	1	0	1	1	0	0	0	1	1	0	1	0	1	0	1	0	0	1	0	0	0	1	0
1	1	0	0	1	1	0	1	0	0	0	1	0	0	1	1	0	1	1	0	0	0	0	0	1	0	1	1	0	0	1	0	0	0	1	0	0	0	0	1	0	0	0	0	0	0	0	0	1	0
1	1	0	1	1	0	0	1	0	1	0	1	1	1	0	0	0	1	0	0	1	0	1	0	1	1	0	1	0	0	1	1	0	0	0	1	0	1	0	1	0	0	0	0	0	1	1	0	1	0
1	1	0	1	1	0	0	1	0	0	0	0	1	1	1	0	1	1	1	0	1	0	1	0	1	1	0	1	0	1	1	1	0	0	0	1	0	1	1	1	0	1	0	0	0	1	0	0	1	0
1	1	1	1	1	0	1	1	0	1	0	1	0	1	1	0	1	1	1	1	1	0	1	0	1	1	1	1	0	1	1	1	1	1	0	1	1	1	1	1	0	1	0	0	0	1	0	0	1	0
1	1	1	1	1	0	0	1	0	0	0	1	1	0	1	0	0	1	1	1	1	0	1	0	1	1	1	0	0	0	1	1	0	0	0	1	1	0	1	1	0	0	0	0	0	1	0	0	1	0
1	1	1	1	1	1	0	1	0	1	0	1	1	1	1	1	0	1	1	0	1	0	0	1	1	1	1	1	1	0	1	1	0	0	0	1	1	1	1	1	1	1	0	0	0	1	0	1	1	0
1	1	1	1	1	0	0	1	0	0	0	1	1	1	1	1	1	1	1	0	1	1	1	0	1	0	1	1	1	0	1	0	0	0	1	0	1	1	0	1	1	0	0	0	0	1	0	0	1	0
1	1	1	1	1	0	0	1	0	1	0	0	0	0	1	0	1	1	1	1	1	0	0	0	1	1	1	0	0	1	1	1	0	0	0	1	0	1	0	1	0	1	0	0	0	0	0	1	0	0
1	1	1	1	1	0	0	0	0	0	0	0	1	0	1	0	1	1	1	0	1	0	1	0	1	1	1	1	0	1	1	1	0	0	0	1	0	0	1	1	0	0	0	1	0	0	0	0	0	0
1	1	0	0	1	0	0	0	0	0	0	0	0	1	1	1	1	0	0	0	1	0	1	0	0	0	1	1	0	0	1	1	0	0	0	1	1	0	1	1	0	0	0	0	0	1	1	0	0	0
1	1	0	1	1	0	0	1	0	0	0	0	1	1	1	1	0	0	1	0	0	0	0	0	1	1	0	1	0	0	1	1	1	1	0	1	1	0	1	1	1	0	0	0	0	1	0	0	1	0
1	1	1	1	1	0	0	0	0	0	0	1	1	1	1	1	1	1	1	0	1	0	1	0	1	1	1	1	0	0	1	1	0	0	0	0	0	1	0	1	0	0	0	0	0	0	0	0	0	0
1	1	1	1	1	0	0	1	0	1	0	0	1	0	0	0	0	1	0	1	1	0	1	0	1	1	1	1	0	1	1	0	0	0	1	1	1	0	0	1	0	1	0	0	0	1	0	1	1	0
1	1	1	1	1	1	0	1	0	1	0	1	1	1	1	1	1	1	1	1	1	0	1	0	1	1	1	0	0	1	1	1	0	0	0	1	1	1	1	1	0	0	0	0	0	1	0	0	1	0
1	1	0	1	0	0	0	1	0	0	0	1	1	0	1	0	0	1	0	0	0	0	1	0	1	1	0	1	0	0	1	1	1	1	0	1	0	1	1	1	0	0	0	0	0	0	0	0	0	0
1	1	1	1	1	1	1	1	1	1	0	1	1	1	0	1	0	1	1	0	1	0	1	1	1	1	0	1	0	0	1	1	1	1	0	1	1	1	1	1	0	1	0	0	0	1	1	1	1	0
1	1	1	1	1	0	1	0	0	0	0	0	1	0	1	0	0	1	0	1	1	0	0	0	1	1	0	0	0	1	1	0	0	0	1	1	0	1	0	1	0	1	0	0	0	0	0	0	0	1
1	0	1	1	1	0	0	0	0	0	0	1	1	1	1	1	1	1	1	1	0	0	1	0	1	0	1	1	0	1	1	0	0	0	1	1	0	1	1	1	0	0	0	0	0	1	0	0	1	0
1	1	1	1	1	1	1	1	1	1	0	0	1	1	1	0	0	1	1	0	1	0	1	0	1	0	1	1	0	1	1	0	1	0	0	1	0	1	0	1	0	0	0	0	0	1	0	0	0	0
1	1	0	1	1	0	0	0	0	0	0	0	1	1	1	1	0	1	0	0	1	0	1	0	1	1	0	1	0	0	1	1	0	0	0	0	0	1	0	1	1	1	0	0	0	0	0	1	0	0
1	1	1	1	0	1	0	1	0	1	0	0	1	1	1	0	0	1	0	0	1	0	1	1	1	0	1	1	0	1	1	0	0	0	1	1	1	1	0	1	0	0	0	0	0	1	0	0	1	0
1	1	0	0	0	1	1	0	0	0	0	1	1	1	1	0	0	1	1	0	0	0	1	0	1	0	1	1	1	1	1	1	0	0	0	1	1	1	0	1	0	0	0	0	0	1	0	0	1	0
1	1	1	1	1	1	1	1	1	1	0	1	1	1	1	1	1	1	1	1	1	0	1	0	1	0	1	1	0	1	1	0	0	0	1	1	1	1	0	1	0	1	0	0	0	1	0	0	1	0
1	1	1	1	1	1	1	1	1	1	0	0	1	1	0	0	1	1	1	1	1	0	1	1	1	1	0	0	0	0	1	1	0	0	0	0	1	1	1	1	1	1	0	0	0	1	1	1	0	0
1	1	1	0	1	0	0	1	0	1	0	0	1	0	1	0	0	0	0	0	0	0	1	0	1	0	1	1	0	1	1	1	0	0	0	1	1	0	1	1	0	1	0	0	0	1	0	0	1	1
1	1	0	1	1	0	0	1	0	0	0	0	1	0	0	0	0	1	0	0	1	0	1	0	1	0	0	1	0	0	1	1	0	1	0	1	1	1	1	1	0	0	0	0	0	1	0	0	1	0
1	1	1	0	0	0	0	1	0	0	0	1	0	0	0	0	0	1	0	0	0	0	1	0	1	0	0	1	0	0	1	1	0	0	0	1	0	0	0	1	0	0	0	0	0	0	0	0	0	0
0	0	1	0	0	0	0	1	0	0	0	0	1	1	0	0	0	1	0	0	0	0	1	0	1	0	1	1	0	0	1	0	0	0	1	1	0	0	0	1	0	1	0	0	0	0	1	1	0	0
1	1	0	0	0	0	0	1	0	0	0	0	0	1	1	1	1	1	1	1	0	0	0	0	1	0	1	0	0	1	1	0	0	0	1	0	0	1	1	1	0	1	0	0	0	1	0	0	0	0
1	1	1	0	1	1	1	1	1	0	0	1	1	1	1	1	1	1	1	1	1	0	1	1	1	0	1	1	1	1	1	0	0	0	1	1	0	1	0	1	0	1	0	0	0	1	0	0	1	0
1	1	1	0	1	0	1	1	0	0	0	0	1	1	1	0	0	1	1	0	0	0	0	1	1	1	1	1	0	0	1	1	0	0	0	0	1	1	1	1	1	0	0	0	0	1	0	0	1	0
1	1	1	1	1	1	1	1	0	1	0	0	1	1	1	1	1	1	1	0	0	0	1	1	1	0	1	1	0	0	1	0	0	0	1	1	0	1	0	1	1	1	0	0	0	0	0	0	0	0
1	1	0	1	1	1	1	1	1	1	0	0	1	1	1	1	0	1	1	0	1	0	1	1	1	1	1	1	1	1	1	1	1	1	0	1	1	1	1	1	1	1	0	0	0	1	1	1	1	0
1	1	1	1	1	0	0	1	0	1	0	0	1	1	0	0	0	1	0	1	1	0	1	1	1	1	1	1	0	0	1	1	0	0	0	1	1	1	1	1	0	1	0	0	0	1	0	0	0	0
1	1	1	0	1	0	1	1	0	1	0	0	1	1	1	0	0	0	0	0	1	0	1	0	1	0	1	1	0	0	1	0	0	0	1	1	1	1	0	1	0	1	0	0	0	1	0	0	1	0
1	0	0	1	1	0	0	1	0	0	0	0	0	0	0	0	0	0	0	0	0	0	0	0	1	1	0	0	0	0	1	1	0	0	0	0	1	0	0	1	0	0	0	0	0	1	0	0	0	0
1	1	1	1	1	0	0	1	0	0	0	1	1	1	1	0	0	1	1	0	0	0	1	0	1	1	1	1	0	0	1	1	1	1	0	1	1	1	1	1	1	1	0	0	0	1	0	0	1	0
1	1	0	1	1	0	1	0	1	1	0	0	0	1	1	0	0	0	0	0	0	0	1	0	1	1	1	1	1	0	1	1	0	0	0	0	1	1	1	1	0	0	0	0	0	1	0	0	0	0
1	1	1	1	1	0	0	1	0	1	0	0	1	0	1	0	1	1	0	1	1	0	1	1	1	0	1	1	1	1	1	1	0	0	0	1	0	1	0	1	0	1	0	0	0	0	0	0	0	0
1	1	0	0	0	0	1	1	1	1	0	0	1	1	1	0	0	0	0	0	1	0	0	0	1	1	0	1	0	0	1	1	1	1	0	1	1	1	1	1	1	1	0	0	0	1	0	0	1	0
1	1	1	1	1	0	0	1	0	1	0	1	0	1	1	1	0	1	0	0	1	0	1	0	0	0	1	1	1	1	1	1	0	0	0	0	1	1	0	1	0	1	0	0	0	1	1	1	1	0
1	1	0	0	0	0	0	0	0	0	0	0	1	0	0	0	1	1	0	0	0	0	0	0	1	0	1	1	0	0	1	0	1	0	0	0	0	0	0	1	0	0	0	1	0	0	0	0	0	0
1	1	1	0	0	0	0	0	1	0	0	1	1	1	1	0	0	0	1	0	0	0	1	1	1	0	0	1	0	1	1	0	0	0	1	1	0	0	0	1	1	1	0	0	0	0	0	0	1	0
1	1	1	1	1	0	0	1	0	1	0	0	1	1	1	1	0	1	1	1	0	0	1	0	1	1	1	1	0	1	1	1	1	1	0	1	1	1	1	1	1	1	0	0	0	1	0	0	1	0
1	1	1	1	1	0	0	1	0	0	0	0	1	1	1	1	0	0	0	0	1	0	0	0	1	0	1	1	0	1	1	0	0	0	1	1	0	0	0	1	0	0	0	0	0	0	1	0	0	0
1	1	0	1	1	0	0	0	0	1	0	1	1	1	1	0	1	1	0	1	1	1	1	0	1	0	1	1	1	1	1	0	0	0	1	1	0	1	0	1	0	1	0	0	0	1	0	0	0	0
1	1	1	1	0	1	0	1	1	0	0	1	1	1	1	1	1	1	1	0	0	0	0	0	1	1	0	1	1	1	1	0	0	0	1	1	0	1	1	1	1	1	0	0	0	1	0	0	1	0
1	1	1	1	1	0	1	1	1	1	0	0	1	1	1	1	0	1	0	0	0	0	1	0	1	1	0	1	0	0	1	1	0	1	0	1	0	0	1	1	0	1	0	0	0	1	0	0	1	0
1	1	1	1	1	0	0	0	1	0	0	0	1	1	0	1	1	1	1	1	0	0	1	0	1	1	1	1	1	1	1	1	1	0	0	1	0	1	1	1	1	1	0	0	0	0	0	0	0	0
1	1	1	1	1	0	1	1	1	0	0	1	1	1	0	0	1	1	1	1	0	0	1	1	1	1	1	1	0	1	1	1	0	0	0	1	1	1	0	1	0	0	0	0	0	1	0	0	1	0
1	1	1	1	1	0	0	1	1	1	0	1	1	1	1	1	0	1	0	0	1	0	1	0	1	0	1	1	0	1	1	1	0	0	0	1	1	1	0	1	0	1	0	0	0	0	0	0	0	0
1	1	1	1	1	0	1	1	1	1	0	0	1	1	1	1	1	1	1	1	1	0	1	0	1	1	1	1	0	1	1	1	1	1	0	1	0	1	1	1	0	0	0	0	0	1	0	1	1	0
1	1	0	1	1	0	0	1	0	0	0	0	1	1	0	0	1	0	0	0	0	0	1	0	1	1	0	0	0	0	1	1	0	0	0	1	1	1	1	1	0	0	0	0	0	1	0	0	1	0
1	0	1	1	1	1	1	1	0	0	0	1	1	1	1	1	0	1	1	1	1	0	1	0	1	1	0	1	0	1	1	1	0	0	0	1	1	1	1	1	1	0	0	0	0	1	0	1	1	0
0	1	1	1	1	0	1	1	0	0	0	1	1	0	1	0	0	0	0	0	1	0	1	0	0	1	0	0	0	0	1	1	0	0	0	1	0	0	0	1	0	0	0	0	0	0	0	0	0	0
1	1	0	1	0	1	0	0	0	0	0	1	0	1	0	0	0	0	0	0	0	0	0	0	1	0	1	1	0	1	1	1	1	1	0	1	1	0	0	1	0	1	0	0	0	1	0	0	1	0
1	1	1	0	0	1	0	1	0	0	0	0	1	1	1	1	1	1	0	1	1	0	1	1	0	1	1	1	0	1	1	0	0	0	1	1	0	0	0	1	1	0	0	0	0	0	0	0	0	1
1	1	1	1	1	0	1	1	0	0	0	1	1	1	1	0	1	1	1	1	0	0	1	0	1	0	1	1	0	1	1	1	0	0	0	0	1	1	1	1	0	0	0	0	0	1	0	0	1	0
1	1	1	0	0	0	1	0	1	0	0	1	0	1	1	0	1	1	1	0	1	0	1	1	1	0	1	1	0	1	1	0	0	0	1	1	0	0	0	1	0	0	0	0	0	1	0	0	1	0
1	1	1	0	0	0	0	0	0	0	0	0	1	0	1	0	0	0	0	0	1	0	1	0	1	0	0	1	0	0	1	1	0	0	0	1	0	1	0	1	0	1	0	0	0	0	0	0	0	0
1	1	0	1	1	0	0	1	0	1	0	0	1	0	1	0	0	1	0	1	1	0	1	0	0	1	0	0	0	1	1	1	0	0	0	1	0	0	1	1	0	1	0	0	0	0	1	0	0	0
1	1	1	1	1	0	1	1	1	1	0	0	1	1	1	1	0	1	0	0	1	0	1	0	1	1	0	1	0	0	1	1	1	1	0	1	0	1	0	1	0	0	0	0	0	1	0	0	1	0
1	1	1	1	0	0	1	1	0	0	0	1	0	1	0	0	1	1	0	0	1	0	1	0	1	0	1	1	1	0	1	1	0	0	0	0	0	0	0	1	1	1	0	0	0	0	1	1	0	0
1	1	0	1	1	0	1	1	0	0	0	0	1	1	1	1	0	1	0	0	1	0	1	1	1	1	0	1	0	0	1	1	1	0	0	1	1	1	1	1	1	1	0	0	0	1	0	1	1	0
1	1	1	1	1	0	1	1	1	0	0	0	1	1	0	1	1	1	1	0	0	0	1	0	1	0	1	1	0	0	1	1	1	0	0	1	1	1	1	1	1	1	0	0	0	1	1	1	1	0
1	1	0	0	0	0	0	0	0	0	0	0	0	0	0	0	1	1	1	0	1	0	1	0	0	0	1	1	0	0	1	0	0	0	1	0	0	0	0	1	0	1	0	1	0	0	1	0	0	0
1	1	0	1	1	0	0	1	0	1	0	1	1	1	1	0	1	1	0	1	1	0	1	1	1	1	1	1	1	1	1	1	0	0	0	1	1	1	1	1	0	1	0	0	0	1	1	1	1	0
1	1	1	1	1	1	1	1	1	1	0	1	1	1	1	1	1	1	1	1	0	1	1	1	1	1	1	1	1	1	1	0	0	0	1	1	1	1	0	1	1	1	0	0	0	1	1	1	1	0
1	1	1	0	1	1	0	1	0	0	0	0	1	0	0	0	1	1	1	1	1	0	0	0	1	0	1	1	0	1	1	1	0	0	0	0	1	0	0	1	0	1	0	1	0	0	0	0	0	0
1	1	1	1	1	0	1	0	1	1	0	1	1	1	0	1	1	0	1	1	1	0	1	1	1	0	1	1	1	1	1	0	0	0	1	1	0	1	1	1	0	1	0	1	0	0	1	1	0	1
1	1	0	0	0	0	0	1	0	0	0	1	1	0	1	0	1	1	1	0	0	1	0	0	1	0	1	1	1	1	1	0	0	0	1	0	0	0	0	1	0	1	0	0	0	1	0	0	1	0
1	1	1	1	1	1	1	1	0	1	0	1	1	1	1	1	0	1	1	1	1	0	1	0	1	1	1	1	0	1	1	1	1	0	0	1	0	1	1	1	1	1	0	0	0	0	0	0	1	0
1	1	1	1	1	1	1	1	1	1	0	0	1	1	1	0	0	0	1	0	0	0	1	0	1	0	1	1	0	1	1	0	0	0	1	1	0	1	0	1	0	1	0	0	0	0	0	0	0	0
1	1	1	1	1	0	1	1	0	1	0	1	1	1	1	0	1	1	0	1	1	0	1	0	1	1	0	1	0	1	1	1	0	0	0	1	0	1	0	1	0	1	0	0	0	0	1	1	0	0
1	1	1	1	1	0	1	1	0	1	0	0	1	0	1	1	1	1	0	1	1	0	1	0	1	1	1	1	0	1	1	1	1	1	0	1	1	1	1	1	0	1	0	0	0	1	0	0	1	0
1	1	1	1	1	0	1	1	1	1	0	0	1	1	1	1	0	1	0	0	0	0	1	1	1	1	1	1	0	0	1	1	0	0	0	1	1	1	1	1	1	1	0	0	0	1	0	1	1	1
1	1	1	1	1	0	0	1	0	0	0	0	1	1	0	0	1	1	0	1	0	0	1	0	1	1	1	1	0	1	1	1	1	0	0	1	0	1	0	1	0	0	0	0	0	1	0	0	1	0
1	1	1	1	1	1	1	1	1	1	0	1	1	1	1	1	1	1	1	0	1	0	1	1	1	0	1	1	1	1	1	0	0	0	1	1	1	1	1	1	1	1	0	0	0	1	0	1	1	0
1	1	0	1	1	0	0	1	0	0	0	0	1	0	0	0	0	1	0	0	0	0	1	0	1	1	0	0	0	0	1	1	0	0	0	1	1	0	1	1	0	1	0	0	0	0	0	0	1	0
1	1	1	0	1	0	0	1	0	1	0	1	1	0	1	0	0	1	0	1	0	1	1	0	1	0	0	1	0	1	1	1	0	0	0	1	1	1	0	1	0	1	0	0	0	1	1	1	0	1
1	1	1	1	1	0	0	1	0	1	0	0	1	0	1	1	0	1	1	0	0	0	1	1	1	0	1	0	0	1	1	1	0	0	0	1	1	0	1	1	0	0	0	0	0	1	1	0	1	0
1	1	1	1	1	0	1	1	1	0	0	0	1	1	1	0	0	0	0	0	1	0	1	0	1	1	0	1	0	0	1	1	0	0	0	1	0	0	0	1	0	1	0	0	0	0	0	0	1	0
1	1	1	1	0	0	1	1	1	1	0	0	1	0	1	0	1	0	1	0	0	0	1	0	1	1	1	1	0	0	1	1	0	0	0	1	1	1	1	1	1	1	0	0	0	1	0	0	1	0
1	1	1	1	1	0	0	1	1	0	0	1	0	1	1	0	0	1	1	0	1	1	1	0	1	1	1	1	1	0	1	1	1	0	0	1	0	1	0	1	1	1	0	1	0	0	0	0	0	0
1	1	1	1	1	0	1	0	1	0	0	0	1	0	0	0	0	1	1	0	1	0	0	0	1	0	0	1	0	0	1	1	0	0	0	1	0	1	0	1	0	0	0	0	0	0	0	0	0	0
1	1	1	1	1	0	0	0	0	0	0	0	1	1	1	1	1	1	1	0	1	0	1	0	1	0	1	0	0	0	1	1	0	0	0	1	0	1	0	1	1	1	0	0	0	0	0	0	0	0
1	1	1	0	0	0	0	0	0	0	0	0	0	0	0	0	1	1	0	0	1	0	0	0	1	0	1	1	0	0	1	0	0	0	1	0	1	0	1	1	0	0	0	0	0	1	0	0	0	0
1	1	1	1	0	0	0	1	0	1	0	0	1	1	0	0	0	1	1	0	0	0	1	0	1	1	1	1	0	0	1	1	0	1	0	1	0	1	0	1	0	0	0	0	0	0	0	0	0	0
1	1	1	1	1	0	1	1	1	1	0	1	1	1	0	0	0	1	0	1	1	0	1	0	1	1	1	1	0	0	1	1	0	0	0	1	1	1	0	1	0	1	0	0	0	1	0	0	1	0
1	1	1	1	1	1	1	1	0	0	0	1	1	0	1	1	0	1	1	0	1	0	1	0	1	0	1	1	0	0	1	0	0	0	1	1	0	1	1	1	0	0	0	0	0	0	0	0	0	0
1	1	1	0	1	0	0	1	0	0	0	0	1	1	1	0	0	1	0	0	1	0	1	0	1	0	0	1	0	0	1	0	0	0	1	1	0	0	0	1	0	0	0	0	0	0	0	0	0	1
1	1	1	0	0	0	0	0	0	0	0	0	1	1	1	1	0	0	0	0	1	0	1	1	1	0	1	1	1	1	1	0	0	0	1	1	0	1	0	1	0	0	0	0	0	0	0	0	0	0
1	1	1	0	0	1	1	1	1	0	0	1	1	1	0	0	1	1	0	0	1	0	1	0	1	0	1	1	0	1	1	0	1	0	0	1	0	1	0	1	0	1	0	0	0	0	0	0	1	0
1	1	0	1	1	1	0	1	0	0	0	1	1	1	1	0	0	1	0	1	1	0	1	1	1	1	1	1	0	1	1	1	1	1	0	1	0	0	1	1	0	0	0	0	0	1	0	0	1	0
1	1	0	1	1	0	1	1	0	1	0	0	0	1	0	0	0	1	1	1	1	0	0	0	1	0	0	1	0	0	1	1	0	0	0	1	1	1	1	1	1	0	0	0	0	1	0	1	1	0
1	1	1	1	1	1	0	0	0	0	0	1	1	1	1	0	1	1	1	0	0	0	1	0	1	0	1	1	1	1	1	0	0	0	1	1	1	1	1	1	0	0	0	0	0	1	1	1	1	0
1	1	1	1	1	0	0	0	0	0	0	1	1	1	1	0	0	0	0	0	1	0	0	0	1	0	1	1	0	1	1	1	1	0	0	1	0	0	0	1	0	1	0	0	0	0	0	0	1	0
1	1	0	1	1	0	0	0	0	0	0	0	1	0	1	0	0	1	0	1	1	1	1	0	1	0	1	1	0	1	1	1	0	0	0	1	0	1	0	1	0	0	0	0	0	0	0	0	0	0
1	1	1	1	1	0	1	1	0	0	0	1	1	1	1	0	1	1	1	0	1	0	1	1	1	0	1	0	0	0	1	1	0	0	0	1	1	1	0	1	0	0	0	0	0	1	0	0	0	0
1	1	0	1	1	0	0	1	0	0	0	0	0	1	0	0	1	1	1	1	1	0	1	0	0	1	0	0	0	1	1	1	0	0	0	1	0	1	0	1	0	1	0	0	1	0	0	0	0	0
0	1	1	1	1	0	0	0	0	0	0	0	1	0	1	0	0	0	0	0	1	0	1	0	0	1	1	0	0	0	1	1	1	1	0	1	1	0	1	1	0	1	0	0	0	1	0	0	1	0
1	1	1	1	1	1	1	1	1	0	0	0	1	1	1	1	1	1	1	1	0	0	1	1	0	0	1	1	0	1	1	1	0	0	0	1	0	1	0	1	0	1	0	0	0	0	0	1	0	0
1	1	1	1	1	0	1	1	1	0	0	0	1	1	1	1	0	1	1	1	1	1	1	0	1	0	1	1	1	1	1	0	0	0	1	1	0	1	0	1	0	1	0	0	0	0	1	1	1	0
1	1	1	0	0	1	1	1	0	1	0	0	1	1	1	0	1	1	0	0	0	0	1	0	1	1	1	0	0	1	1	1	0	0	0	0	0	1	0	1	1	1	0	0	0	1	0	0	1	0
1	1	1	1	1	0	1	1	0	0	0	1	0	1	1	1	0	1	0	0	0	0	1	0	1	1	1	1	0	1	1	1	0	0	0	1	1	1	1	1	1	1	0	0	0	1	0	0	1	0
1	1	0	0	1	1	0	1	0	1	0	0	1	0	1	0	0	1	0	1	1	0	1	1	0	1	0	0	0	1	1	1	1	1	0	1	1	0	1	1	0	1	0	0	0	0	0	0	1	0
1	1	1	0	0	0	0	1	0	0	0	1	1	1	1	1	1	1	0	1	0	1	1	1	1	1	1	1	1	1	1	1	0	0	0	1	1	0	1	1	1	1	0	0	0	1	1	0	0	0
1	1	1	1	1	0	1	1	1	1	0	1	1	1	0	0	0	1	1	0	0	0	1	0	1	1	0	1	0	1	1	1	0	0	0	1	1	1	1	1	1	1	0	0	0	1	0	0	1	1
1	1	1	1	1	0	1	1	1	1	0	1	1	1	1	1	0	1	1	0	1	1	1	1	1	1	0	1	0	0	1	1	0	0	0	1	0	1	0	1	1	1	0	0	0	1	1	0	0	0
1	1	1	0	0	0	1	1	1	1	0	0	1	1	1	1	0	1	1	1	0	0	1	1	1	1	1	1	0	1	1	1	1	0	0	1	1	1	0	1	0	0	0	1	0	1	0	0	1	0
1	1	1	0	0	0	0	1	0	0	0	1	1	1	1	0	0	1	0	0	0	0	1	0	1	1	0	1	1	0	1	1	0	0	0	1	0	0	0	1	0	1	0	0	0	1	0	0	1	0
1	1	1	1	1	1	1	1	1	0	0	1	1	1	1	1	1	1	1	0	0	0	1	0	1	1	1	1	1	0	1	0	0	0	1	1	0	0	0	1	0	1	0	0	0	1	0	0	0	0
1	1	1	0	1	1	0	0	0	0	0	0	1	0	1	1	0	0	0	0	0	0	0	1	1	0	0	1	0	0	1	0	0	0	1	1	0	0	0	1	0	1	0	0	0	0	0	0	0	0
1	1	1	1	1	0	0	1	1	1	0	0	1	1	1	1	1	1	1	1	1	0	1	1	1	1	1	1	0	0	1	1	0	0	0	1	0	1	1	1	1	1	0	0	0	1	1	1	1	0
1	1	1	1	1	0	0	1	0	1	0	0	1	0	1	0	1	1	1	1	1	0	0	0	1	0	1	1	0	1	1	0	0	0	1	1	1	0	0	1	1	0	0	0	0	0	0	0	0	0
1	1	1	1	1	1	1	1	1	1	0	0	1	1	1	0	1	1	1	1	1	1	1	0	1	0	1	1	0	1	1	0	0	0	1	1	1	1	1	1	0	0	0	0	0	1	0	0	1	0
1	1	1	1	1	0	0	1	0	0	0	0	1	0	0	0	0	1	0	0	0	0	1	0	1	1	0	1	0	1	1	1	0	0	0	1	1	1	1	1	0	0	0	0	0	1	1	0	1	0
1	1	1	1	1	0	0	0	0	1	0	1	1	0	0	0	0	1	0	0	0	1	1	0	1	1	0	0	0	0	1	1	1	1	0	1	0	0	1	1	0	1	0	0	0	1	1	0	0	0
1	1	1	1	1	1	1	1	1	1	0	1	1	1	1	1	1	1	1	1	1	1	1	1	1	1	1	1	1	1	1	0	1	0	0	1	1	1	1	1	1	1	0	0	0	0	0	1	1	1
1	1	0	1	1	0	1	1	0	1	0	1	1	1	1	0	0	0	0	0	0	0	1	0	1	1	1	1	0	0	1	1	0	0	0	1	1	1	1	1	1	1	0	0	0	1	0	0	1	0
1	1	1	1	1	0	0	1	0	1	0	1	1	0	1	0	0	1	0	0	1	0	1	0	1	1	1	1	1	1	1	1	1	1	0	1	1	1	1	1	1	1	0	0	0	1	1	1	1	0
1	1	1	1	1	1	1	1	1	1	0	0	1	1	1	0	1	1	1	0	1	0	1	0	1	1	1	1	1	1	1	1	1	0	0	1	1	1	1	1	1	1	0	0	0	1	0	0	1	1
1	1	1	1	1	1	0	1	1	0	0	0	0	1	0	1	0	1	1	0	1	0	1	0	1	0	1	1	1	1	1	1	0	0	0	1	0	1	1	1	0	0	0	0	0	1	0	0	0	0
1	1	1	1	1	1	1	1	1	0	0	0	1	1	1	0	1	1	1	0	1	0	1	1	1	1	1	1	0	0	1	1	1	1	0	1	1	1	1	1	0	1	0	0	0	1	1	0	1	0
1	1	1	1	1	1	0	1	1	1	0	1	1	1	1	1	1	1	0	1	1	0	1	1	1	0	1	1	0	1	1	0	0	0	1	1	1	1	0	1	0	0	0	0	0	1	0	0	1	0
1	1	1	1	1	1	1	1	1	1	0	1	1	1	1	1	1	1	1	1	1	0	1	1	1	0	1	1	0	1	1	0	0	0	1	1	1	1	1	1	0	1	0	1	0	1	1	1	1	0
1	1	1	0	0	1	1	1	1	1	0	0	1	1	1	0	0	0	0	0	1	0	1	0	1	1	0	1	0	0	1	1	0	0	0	1	1	1	1	1	0	0	0	0	0	1	0	0	1	0
1	1	1	1	1	0	1	0	1	1	0	0	0	1	1	1	0	1	1	1	1	0	1	0	1	1	1	1	0	0	1	1	0	0	0	1	0	1	0	1	1	0	0	0	0	0	0	0	1	0
1	1	1	1	1	0	0	0	0	1	0	1	1	0	0	0	0	1	0	0	0	1	1	0	1	1	0	1	0	0	1	1	0	0	0	1	0	0	1	1	0	1	0	0	0	1	1	0	1	0
1	1	1	1	1	1	1	1	1	1	0	1	1	1	1	1	1	1	1	1	1	1	1	1	1	1	1	1	1	1	1	0	0	0	1	1	1	1	1	1	1	1	0	0	0	1	1	1	1	0
1	1	1	1	1	1	1	1	1	1	0	1	1	1	1	1	1	1	1	1	1	1	1	1	1	1	1	1	1	1	1	0	0	0	1	1	1	1	1	1	1	1	0	0	0	1	1	1	1	1
1	1	1	1	1	1	1	1	1	1	0	1	1	1	1	1	1	1	1	1	1	1	1	1	1	1	1	1	1	1	1	1	1	1	0	1	1	1	1	1	1	1	0	0	0	1	1	1	1	1
1	1	1	0	1	0	0	1	1	0	0	0	1	1	1	0	1	1	1	0	1	0	1	0	1	0	1	1	0	1	1	0	0	0	1	1	0	1	0	1	1	0	0	0	0	0	0	1	0	0
1	1	1	1	1	1	1	1	1	0	0	0	1	1	1	1	1	1	0	0	1	0	1	0	1	1	1	1	0	0	1	0	0	0	1	1	0	1	0	1	0	1	0	0	0	0	1	1	1	0
1	1	1	1	0	1	0	1	1	0	0	0	0	1	1	1	0	1	0	1	0	0	1	0	1	0	1	1	0	1	1	0	0	0	1	0	0	1	1	1	0	1	0	0	0	1	1	0	1	0
1	1	1	1	1	0	1	1	0	0	0	1	1	1	1	1	1	1	0	1	0	0	1	0	1	0	1	1	1	1	1	0	0	0	1	1	1	1	0	1	0	1	0	0	0	1	0	0	0	0
1	1	1	1	0	1	0	1	0	0	0	0	1	1	1	1	1	1	1	1	0	0	1	1	1	1	1	1	0	1	1	1	0	0	0	1	1	1	0	1	0	1	0	0	0	0	0	0	1	0
1	1	1	1	0	1	0	1	1	1	0	1	1	1	1	1	1	1	1	1	1	1	0	1	1	1	1	1	1	1	1	1	1	0	0	1	1	1	1	1	1	1	0	0	0	0	1	1	1	0
1	1	1	1	1	1	1	1	0	1	0	0	1	1	1	1	1	1	1	1	1	0	1	0	1	1	1	1	0	0	1	1	0	0	0	1	1	1	1	1	1	1	0	0	0	1	0	0	1	0
1	1	1	1	1	0	0	1	0	0	0	0	1	1	1	1	0	1	0	0	1	0	1	0	1	1	1	1	0	1	1	0	1	0	0	1	1	1	1	1	1	1	0	0	0	1	0	1	1	0
1	1	0	0	0	0	0	0	0	0	0	1	1	0	1	1	1	1	0	0	0	0	0	0	1	0	1	1	0	0	1	0	0	0	1	0	0	1	0	1	0	0	0	0	0	0	0	0	0	0
1	1	1	1	1	0	0	1	1	0	0	1	1	0	1	1	1	1	0	0	0	0	1	0	1	0	1	1	0	1	1	0	0	0	1	1	1	0	0	1	0	1	0	0	0	1	0	0	0	0
1	1	1	0	0	0	1	1	1	0	0	1	1	1	1	0	1	1	1	0	0	0	1	1	1	0	1	1	0	0	1	0	0	0	1	1	0	0	0	1	0	1	0	0	0	0	1	1	0	0
1	1	0	0	1	1	0	0	0	0	0	0	0	0	1	1	1	1	1	0	1	0	1	0	1	0	1	1	0	0	1	0	0	0	1	1	0	0	0	1	0	0	0	1	0	0	0	0	0	1
1	1	0	1	1	1	0	1	1	0	0	0	1	1	1	0	0	1	0	1	1	0	1	0	1	0	1	1	0	0	1	0	0	0	1	0	0	1	0	1	0	0	0	0	0	0	1	1	0	0
1	1	1	1	1	0	1	1	0	0	0	1	1	1	0	0	0	1	1	0	1	0	1	0	1	0	1	1	0	1	1	0	0	0	1	1	1	0	1	1	1	0	0	0	0	1	0	0	1	0
1	1	0	1	1	1	0	1	0	1	0	0	1	1	1	1	0	1	1	0	1	0	1	0	1	1	1	0	0	0	1	1	1	1	0	1	1	1	1	1	0	1	0	0	0	1	1	1	1	0
1	1	1	1	1	0	1	1	1	1	0	1	1	1	1	0	0	1	0	0	1	0	1	0	1	1	1	1	0	1	1	1	0	0	0	1	1	1	1	1	1	1	0	0	0	1	0	1	1	0
1	1	1	1	1	1	1	1	1	0	0	1	1	1	1	1	0	1	1	0	1	0	1	0	1	0	1	1	0	1	1	0	0	0	1	1	0	1	0	1	0	1	0	0	0	1	1	0	1	1
1	1	0	1	1	0	1	1	0	1	0	0	1	1	1	0	0	1	1	0	1	0	1	1	1	1	1	1	0	1	1	1	0	0	0	1	1	1	1	1	1	1	0	0	0	1	0	1	1	0
1	1	1	1	1	0	1	1	0	0	0	1	1	0	1	0	1	1	1	0	0	1	1	0	1	0	1	0	1	1	1	0	0	0	1	1	1	1	0	1	1	0	0	0	0	0	0	0	1	0
1	1	1	0	0	1	0	1	0	0	0	0	1	1	1	1	1	1	1	1	1	1	1	1	1	1	1	1	0	1	1	1	0	0	0	1	0	1	0	1	0	1	0	0	0	1	0	0	1	0
1	0	1	0	0	0	0	0	0	0	0	0	1	0	1	1	0	1	1	0	0	0	1	0	0	1	0	0	0	0	1	1	0	0	0	1	1	0	0	1	0	1	0	0	0	0	1	0	1	0
1	1	1	1	1	1	0	1	0	1	0	0	1	1	1	1	0	1	0	0	1	0	1	0	1	1	0	1	0	1	1	1	0	0	0	1	0	1	1	1	0	0	0	0	1	1	0	0	1	0
1	1	1	1	1	0	1	1	1	0	0	0	1	1	1	1	0	0	1	0	0	0	1	1	1	1	1	0	0	0	1	1	0	0	0	1	1	1	1	1	0	1	0	0	0	1	0	0	1	0
1	1	1	1	1	0	0	1	1	1	0	1	1	1	1	0	0	1	1	0	1	0	1	1	1	0	1	1	0	1	1	0	0	0	1	1	1	1	0	1	1	1	0	0	0	1	0	0	1	0
1	1	1	0	1	1	1	1	0	1	0	1	1	1	1	0	0	1	0	0	1	0	1	0	1	0	1	1	0	0	1	0	0	0	1	1	0	1	1	1	1	1	0	0	0	1	0	0	0	0
0	1	0	1	0	1	0	0	0	1	0	1	1	1	1	1	0	0	0	1	0	0	1	0	1	0	0	0	1	0	1	0	0	0	1	1	1	0	0	1	0	1	0	0	0	1	0	0	1	0
1	1	1	0	1	0	0	1	0	0	0	0	1	1	1	0	1	1	1	1	0	0	1	0	1	1	1	1	0	1	1	1	0	0	0	1	1	1	1	1	0	1	0	0	0	1	1	0	1	0
1	1	0	1	1	0	0	1	0	0	0	1	1	0	1	1	0	1	0	0	1	0	1	0	1	0	0	1	0	0	1	0	0	0	1	1	1	1	0	1	0	1	0	0	0	0	1	0	0	0
1	1	1	0	0	1	0	1	0	0	0	0	1	1	1	0	1	1	1	0	1	0	1	1	1	1	1	1	0	1	1	1	1	0	0	1	0	1	0	1	0	1	0	0	0	1	0	0	1	0
1	1	1	1	1	0	0	1	0	0	0	1	1	0	1	1	1	1	0	1	1	1	1	1	1	0	1	1	0	1	1	0	0	0	1	0	1	1	0	1	1	0	0	0	0	1	1	0	1	1
1	1	1	1	1	1	1	1	0	1	0	0	1	1	1	1	1	1	1	1	1	0	1	1	1	1	0	1	0	1	1	1	0	0	0	1	1	1	1	1	1	1	0	0	0	1	0	0	1	0
1	1	0	1	0	0	1	1	1	1	0	0	1	1	1	0	1	1	1	1	1	1	0	0	1	0	1	1	0	1	1	0	0	0	1	1	0	1	0	1	0	0	0	0	1	1	0	0	1	0
1	1	1	1	0	0	0	1	0	0	0	0	1	0	0	0	0	0	0	0	0	0	1	1	1	0	0	1	0	0	1	0	0	0	1	1	0	0	0	1	0	0	0	0	0	0	0	0	0	0
1	1	1	1	1	1	1	1	1	1	1	1	1	1	1	1	1	1	1	1	1	1	1	1	1	1	1	1	1	1	1	1	1	1	1	1	1	1	1	1	1	1	1	1	0	1	1	1	1	0
1	1	1	1	1	1	0	0	0	1	0	0	1	1	0	0	1	1	1	0	1	0	1	0	1	0	1	1	0	1	1	0	0	0	1	1	1	1	0	1	0	1	0	0	0	1	0	0	1	0
1	1	1	1	1	0	0	1	0	0	0	1	1	0	1	0	1	1	1	1	1	0	1	0	1	0	1	1	0	1	1	0	0	0	1	1	0	1	0	1	0	1	0	0	0	0	1	0	0	0
1	1	1	0	1	0	0	1	0	0	0	0	1	1	1	1	0	1	0	0	0	0	1	0	1	1	1	0	0	0	1	1	0	0	0	1	1	0	1	1	0	0	0	0	0	1	0	0	0	0
1	1	1	1	0	0	0	0	0	0	0	0	0	1	1	1	0	1	0	0	0	0	0	0	0	0	1	0	0	0	1	0	0	0	1	0	0	0	0	1	0	0	0	0	0	1	0	0	1	0
1	1	1	0	1	0	0	0	0	0	0	0	1	1	0	0	0	1	0	0	0	0	1	0	1	1	0	1	0	0	1	1	0	0	0	1	0	1	1	1	1	0	0	0	0	1	1	1	1	0
1	1	1	1	1	1	1	1	0	1	0	0	1	1	1	1	0	1	1	0	1	0	1	1	1	1	1	1	0	1	1	1	1	0	0	1	1	1	0	1	1	1	0	0	0	1	0	0	1	0
1	1	1	1	0	1	0	1	1	0	0	1	1	1	1	1	1	1	1	0	1	0	1	1	1	0	1	1	1	1	1	0	0	0	1	0	1	0	0	1	0	1	0	0	0	1	1	0	1	0
1	1	1	1	1	0	1	1	0	0	0	0	1	1	1	0	0	0	0	0	0	0	1	0	1	1	1	1	0	0	1	1	0	0	0	1	0	1	0	1	0	1	0	1	0	1	0	0	1	0
1	1	1	1	1	0	1	1	0	1	0	0	1	1	0	1	0	1	0	1	1	0	1	0	1	1	0	1	0	0	1	1	0	0	0	1	1	1	0	1	0	1	0	0	0	1	0	0	1	0
1	1	0	1	1	0	0	1	0	0	0	0	0	1	1	1	0	0	0	0	0	0	1	0	1	1	0	1	0	0	1	1	1	0	0	1	0	1	0	1	0	1	0	0	0	1	0	0	0	0
1	1	1	1	1	1	0	0	0	0	0	1	1	0	1	0	1	1	0	1	1	0	1	0	1	0	1	0	0	1	1	0	0	0	1	1	1	1	0	1	0	1	0	0	0	1	0	0	1	0
1	0	1	1	1	1	1	1	0	1	0	1	1	1	1	0	0	1	0	1	1	0	1	0	1	0	1	1	1	1	1	0	0	0	1	1	1	1	1	1	1	1	0	0	0	1	1	1	1	0
1	1	1	0	1	0	0	1	0	1	0	0	1	1	1	0	0	1	0	0	1	0	1	0	1	0	1	1	0	0	1	1	0	0	0	1	0	1	0	1	0	1	0	0	0	0	0	0	1	0
1	1	1	1	1	1	0	1	0	0	0	1	1	1	1	0	1	1	1	0	0	0	1	0	1	0	1	1	0	0	1	0	0	0	1	1	1	1	0	1	0	1	0	0	0	1	0	0	0	0
1	1	1	1	1	0	0	1	0	1	0	0	1	1	1	0	0	1	1	0	0	0	1	0	1	0	1	1	0	1	1	0	0	0	1	1	0	1	0	1	1	1	0	0	0	0	0	0	0	0
1	1	1	1	1	0	0	1	0	0	0	0	0	1	1	0	0	1	0	0	0	0	1	0	1	1	0	0	0	0	1	1	0	0	0	1	1	0	0	1	0	0	0	0	0	1	0	0	0	0
1	1	1	1	1	1	1	1	1	1	0	0	1	1	1	1	0	1	1	1	1	0	1	1	1	1	0	1	0	1	1	1	1	0	0	1	1	1	0	1	0	0	0	0	0	1	0	0	1	0
1	1	1	0	1	0	0	0	0	0	0	1	1	1	1	0	0	0	0	0	0	0	1	1	1	0	0	1	0	0	1	1	1	1	0	0	0	0	0	1	1	0	0	0	0	0	0	1	0	0
1	1	1	1	1	0	0	1	1	0	0	0	1	1	1	0	0	1	1	0	0	1	1	1	1	1	1	0	1	0	1	1	0	0	0	1	0	1	0	1	1	1	0	0	0	1	1	0	1	0
1	1	1	0	0	1	1	0	0	0	0	1	1	1	1	1	1	1	1	1	1	0	1	0	1	0	1	1	0	1	1	0	0	0	1	1	0	0	0	1	0	1	0	0	0	1	0	0	0	0
0	1	0	0	1	0	0	0	0	0	0	0	0	0	0	0	0	0	0	0	0	0	1	0	1	0	0	1	0	0	1	0	1	0	0	0	0	0	0	1	0	0	0	0	0	0	0	0	0	0
0	0	0	0	0	0	0	0	0	0	0	0	0	0	1	1	1	0	0	0	1	0	0	0	1	0	0	0	1	0	1	0	1	1	0	0	0	0	0	1	0	1	0	0	0	0	0	1	0	0
1	0	1	1	1	0	1	1	1	1	0	1	0	1	1	1	1	1	1	1	1	0	1	0	0	0	0	0	0	0	1	1	1	0	0	1	0	0	0	1	0	1	0	0	0	1	0	0	0	0
1	1	0	1	1	0	1	1	0	1	0	1	1	0	1	1	1	1	0	0	0	0	1	0	1	1	1	0	1	1	1	1	0	0	0	1	1	1	1	1	0	1	0	0	0	1	0	1	1	0
1	1	1	0	1	0	1	1	0	0	0	0	0	1	0	0	0	1	0	0	1	0	1	0	1	0	1	1	0	0	1	0	0	0	1	0	0	1	0	1	0	0	0	0	0	0	0	0	1	0
1	1	1	0	1	0	0	0	0	0	0	0	1	1	1	0	0	1	1	0	0	0	1	0	1	0	1	0	0	0	1	0	1	0	0	1	0	1	0	1	0	0	0	0	0	1	0	0	1	0
1	1	1	0	1	0	1	1	1	1	0	0	1	1	1	1	0	1	1	1	1	0	1	1	1	0	1	1	0	0	1	1	0	0	0	0	1	1	0	1	0	1	0	0	0	1	0	0	1	0
1	1	1	1	1	0	0	1	0	0	0	0	1	1	0	0	0	1	1	0	0	0	0	0	1	0	0	0	0	0	1	1	0	0	0	1	0	1	1	1	0	0	0	0	0	0	0	0	0	0
1	1	0	1	1	1	0	1	0	1	0	1	1	1	0	0	1	1	0	0	0	0	1	1	1	0	1	1	0	1	1	0	0	0	1	1	1	0	0	1	0	0	0	0	0	1	0	0	1	1
1	1	1	0	1	0	1	1	1	0	0	0	1	1	1	0	0	1	0	0	0	0	1	1	1	0	0	0	0	0	1	0	0	0	1	1	1	1	0	1	0	1	0	0	0	0	1	1	1	0
1	1	1	1	0	1	0	1	0	0	0	0	0	1	0	0	0	1	0	0	0	0	1	0	1	1	0	0	0	0	1	1	1	1	0	1	0	0	0	1	0	1	0	0	0	0	0	0	0	0
1	1	1	1	1	0	0	0	0	0	0	1	1	0	1	1	0	1	1	0	0	0	0	0	1	0	1	1	0	0	1	0	0	0	1	1	0	1	0	1	1	1	0	0	0	1	0	0	0	0
1	1	1	1	1	0	1	0	1	0	0	0	1	1	1	0	0	1	0	0	1	0	0	0	1	0	0	0	0	0	1	0	1	1	0	1	0	0	0	1	0	1	0	0	0	1	0	0	0	0
1	1	1	1	1	0	0	1	0	0	0	1	1	0	1	1	0	1	0	1	0	0	1	0	1	0	1	0	0	1	1	0	0	0	1	1	0	1	0	1	1	0	0	0	0	0	0	0	0	0
1	1	1	1	1	0	1	0	0	1	0	0	0	1	1	0	0	1	0	0	1	0	1	1	1	1	0	1	0	0	1	1	0	0	0	1	0	0	0	1	0	1	0	0	0	1	0	1	1	0
1	1	1	1	1	0	0	1	0	1	0	0	1	1	1	1	0	0	1	0	0	0	1	1	1	0	1	1	0	1	1	0	0	0	1	0	1	0	0	1	0	1	0	0	0	1	1	0	1	1
1	1	1	1	1	0	0	1	0	1	0	1	1	1	1	1	0	1	1	0	0	0	1	0	1	1	1	0	0	1	1	1	1	1	0	1	1	1	1	1	0	1	0	0	0	1	0	0	1	0
1	1	0	1	0	0	0	1	0	1	0	0	1	1	1	1	0	1	0	0	1	0	1	1	1	1	0	1	0	0	1	1	1	1	0	1	1	1	0	1	0	1	0	0	0	1	0	0	1	0
1	1	1	0	1	1	1	0	1	1	0	0	1	1	0	0	0	1	0	0	1	0	1	0	1	1	0	1	0	0	1	1	0	0	0	1	1	0	0	1	1	1	0	0	0	1	1	1	0	1
1	1	0	1	0	0	0	1	1	0	0	1	1	1	1	1	1	1	0	0	0	0	1	1	1	1	1	1	0	0	1	1	1	1	0	1	0	0	1	1	0	1	0	1	0	1	0	0	1	0
1	1	1	1	1	0	1	1	0	0	0	1	1	1	1	0	1	1	0	0	1	0	1	0	1	0	0	1	0	1	1	1	0	0	0	1	1	0	0	1	0	1	0	0	0	1	0	0	1	0
1	0	0	1	0	1	1	1	0	1	0	0	1	1	1	0	1	1	1	1	0	1	1	0	1	1	1	1	0	0	1	1	1	1	0	1	1	1	1	1	0	1	0	0	0	1	0	0	1	0
1	1	0	0	0	0	0	0	0	0	0	1	0	0	1	0	0	1	1	1	1	0	0	0	1	0	1	0	0	1	1	0	0	0	1	0	0	1	0	1	0	0	0	0	1	0	0	0	0	0
1	1	1	1	0	0	0	1	0	1	0	0	0	1	1	0	1	1	0	0	0	0	1	0	1	0	1	1	0	0	1	0	0	0	1	0	1	1	1	1	0	1	0	0	0	1	1	0	1	0
1	1	1	1	1	0	0	1	0	1	0	0	1	1	1	0	0	1	1	0	1	0	1	1	1	1	1	1	0	0	1	1	1	1	0	1	1	1	1	1	0	1	0	0	0	1	0	0	1	0
1	1	1	0	1	0	0	1	0	1	0	0	1	1	1	0	0	1	1	0	0	0	1	0	1	1	0	1	0	0	1	1	1	0	0	0	0	0	1	1	0	0	0	0	0	1	0	0	1	0
1	1	1	1	1	1	1	1	1	1	0	1	1	1	1	1	0	0	1	0	0	0	1	1	1	1	1	1	1	0	1	0	0	1	0	0	0	0	0	1	1	0	0	0	0	1	0	0	1	0
1	1	1	1	1	1	0	1	0	0	0	1	1	1	1	0	1	1	1	1	0	0	1	1	1	0	1	1	1	1	1	0	0	0	1	1	0	0	0	1	1	1	0	0	0	0	0	0	0	0
1	1	1	1	1	0	1	0	1	1	0	0	0	1	1	1	1	0	0	1	1	0	0	0	1	0	0	0	0	0	1	1	0	0	0	1	0	1	0	1	1	1	0	0	0	1	0	0	0	0
1	1	1	1	1	0	0	1	0	1	0	0	1	0	1	0	1	1	1	1	1	0	0	0	1	0	1	1	0	1	1	0	0	0	1	1	0	1	0	1	0	1	0	0	0	0	0	0	0	0
1	1	1	1	1	0	1	1	1	1	0	1	1	1	0	0	0	0	0	1	1	0	1	0	1	1	1	1	0	0	1	1	1	0	0	1	1	0	1	1	0	0	0	0	0	1	0	0	1	0
1	1	0	1	1	0	1	0	0	1	0	0	1	1	1	0	0	1	0	0	1	1	0	0	0	1	1	1	1	0	1	1	0	0	0	1	1	1	0	1	0	0	0	0	0	1	1	0	1	1
1	1	0	0	1	0	0	1	1	0	1	1	1	1	1	0	0	0	1	1	1	0	1	1	1	0	0	1	0	0	1	1	0	0	0	1	0	0	1	1	0	1	0	0	0	0	0	0	1	0
1	1	1	1	1	0	1	1	1	0	0	1	0	1	1	1	1	1	1	1	1	0	1	1	1	1	1	1	1	1	1	0	0	0	1	1	1	1	0	1	1	1	0	0	0	1	1	1	1	0
1	1	1	1	1	0	1	1	1	1	0	1	1	1	1	1	0	1	1	0	0	0	1	1	1	1	1	1	0	0	1	1	0	0	0	1	1	1	1	1	0	1	0	0	0	1	0	0	1	0
1	0	0	1	1	0	0	1	0	0	0	0	0	1	0	0	0	1	1	1	0	0	1	1	0	0	0	0	0	0	1	1	1	1	0	1	1	1	1	1	0	0	0	0	0	1	1	0	1	0
1	1	1	1	1	0	0	1	0	0	0	0	1	0	0	0	0	1	0	0	0	0	1	0	1	0	0	1	0	0	1	0	0	0	1	1	0	1	0	1	0	0	0	0	0	1	0	0	1	0
1	1	1	1	1	1	1	1	1	1	0	0	1	1	1	1	0	1	1	1	1	1	1	1	1	1	1	1	0	1	1	1	0	0	0	1	0	1	0	1	0	1	0	0	0	0	0	1	0	0
1	1	1	1	1	0	0	0	0	0	0	1	1	0	1	1	0	1	1	0	1	0	1	0	1	1	1	0	1	0	1	1	0	0	0	1	0	1	1	1	0	0	0	0	0	0	0	0	1	0
1	1	1	0	1	1	1	1	1	1	0	0	1	1	1	1	1	1	1	0	1	0	1	1	1	1	1	1	1	1	1	1	0	0	0	1	1	1	1	1	1	1	0	0	0	1	0	1	1	0
1	1	0	1	1	0	1	1	0	0	0	1	1	1	1	1	0	1	1	1	0	0	1	0	1	1	1	1	0	0	1	1	0	0	0	1	0	1	1	1	0	0	0	0	0	1	0	0	1	1
1	1	1	1	1	0	1	1	0	1	0	0	1	1	1	1	0	1	1	1	1	0	1	0	1	0	1	1	0	1	1	0	0	0	1	1	0	1	0	1	0	1	0	0	0	1	0	1	0	0
1	1	1	1	1	1	0	1	0	1	0	1	1	1	1	1	1	1	1	0	1	0	1	1	1	1	1	0	0	1	1	1	0	0	0	1	0	1	1	1	1	1	0	1	0	1	0	0	1	0
1	1	1	1	1	0	0	1	0	1	0	0	1	0	0	0	0	1	1	1	0	0	0	0	1	0	1	1	0	1	1	0	0	0	1	1	1	1	0	1	0	0	0	0	0	1	0	0	1	1
1	1	1	1	1	1	1	1	1	0	0	1	1	1	1	1	0	1	0	1	1	0	1	1	1	1	0	1	0	1	1	1	0	0	0	0	1	1	1	1	1	1	0	0	0	1	0	1	1	0
1	1	1	0	0	0	0	0	1	0	0	0	0	0	1	0	0	1	0	0	0	0	1	0	0	0	1	1	0	1	1	0	0	0	1	1	0	0	0	1	0	0	0	0	0	0	0	0	0	0
1	1	1	1	0	0	1	1	1	0	0	0	0	0	1	0	0	1	1	0	0	0	1	0	1	0	1	0	0	0	1	0	0	0	1	1	0	1	0	1	0	0	0	0	0	1	0	0	0	0
1	1	1	1	1	0	1	1	1	1	0	0	1	0	1	1	0	1	1	1	1	0	1	1	1	1	1	1	0	1	1	1	0	0	0	1	1	1	1	1	0	1	0	0	0	1	1	1	1	0
1	1	1	1	1	1	1	0	1	1	0	1	1	1	1	1	1	1	1	1	1	0	1	1	1	0	1	1	1	1	1	0	0	0	1	1	0	1	0	1	0	1	0	0	0	0	1	1	0	0
1	1	1	1	1	0	1	1	1	1	0	0	1	1	1	0	1	1	1	1	1	0	1	0	1	1	1	1	0	1	1	1	0	0	0	1	1	1	0	1	0	1	0	0	0	1	0	0	1	0
1	1	1	0	0	1	1	1	0	0	0	1	1	1	1	1	1	1	1	0	1	0	1	1	1	0	1	1	1	1	1	0	0	0	1	0	0	1	0	1	1	1	0	0	0	0	0	0	0	0
1	1	1	1	1	0	0	1	0	0	0	0	0	1	0	1	0	1	1	0	0	0	1	0	1	0	0	1	0	0	1	0	0	0	1	1	0	1	1	1	0	1	0	0	0	0	0	0	1	0
1	1	1	1	0	0	0	0	0	0	0	0	1	1	1	0	0	1	1	0	0	0	1	0	1	1	0	1	0	0	1	1	1	1	0	1	1	1	1	1	0	1	0	0	0	1	0	0	1	0
1	1	1	1	1	0	0	0	0	0	0	1	1	0	1	0	0	1	1	1	1	0	1	0	1	0	1	1	1	1	1	0	0	0	1	1	0	0	0	1	0	1	0	0	0	0	1	0	0	0
1	1	1	0	1	0	0	1	0	0	0	0	1	0	1	0	0	1	1	0	0	0	1	0	1	0	1	1	0	0	1	0	0	0	1	1	0	1	0	1	0	1	0	0	0	0	0	0	1	0
1	1	1	1	1	0	1	1	0	1	0	0	0	1	1	1	0	0	0	0	1	0	1	0	1	1	1	1	0	0	1	1	1	0	0	1	1	1	1	1	1	1	0	0	0	1	0	0	1	0
1	1	1	1	1	1	0	1	0	1	0	0	1	1	0	0	1	1	0	1	1	0	1	1	1	0	1	1	0	0	1	0	0	0	1	0	1	1	0	1	0	1	0	0	0	0	0	0	1	0
1	0	1	1	0	0	0	0	0	0	0	1	1	1	0	0	1	1	0	1	1	0	1	0	1	1	0	0	0	1	1	1	1	0	0	1	0	1	0	1	0	0	0	0	0	1	0	0	0	0
1	1	1	1	1	0	0	1	0	0	0	1	1	0	1	1	1	1	0	0	0	0	1	0	1	1	1	1	0	1	1	1	0	0	0	1	0	0	0	1	0	1	0	0	0	0	0	1	0	0
1	1	1	1	0	0	0	0	0	0	0	0	1	1	0	0	0	1	1	0	0	0	1	0	1	0	1	0	0	0	1	0	0	0	1	1	0	1	0	1	0	0	0	0	0	1	0	0	1	0
1	1	1	0	1	0	0	1	0	0	0	1	0	1	0	0	1	1	1	0	1	0	1	0	1	1	1	1	1	1	1	0	0	0	1	1	0	1	0	1	0	1	0	0	0	0	0	0	0	0
1	0	1	1	1	0	0	1	0	0	0	1	0	1	1	0	1	1	1	1	1	0	1	1	1	0	1	1	1	1	1	0	0	0	1	1	0	1	0	1	1	1	0	0	0	0	1	1	0	0
1	1	1	0	0	0	0	0	0	0	0	1	0	0	0	0	0	1	0	0	1	0	0	0	1	0	0	0	0	1	1	0	0	0	1	0	1	0	0	1	0	0	0	0	0	0	0	0	0	0
1	1	1	0	0	1	0	1	0	0	0	1	0	0	1	1	0	1	1	0	1	0	1	0	1	1	0	1	0	0	1	0	0	0	1	1	0	1	0	1	0	1	0	0	0	0	0	1	0	1
1	1	1	1	1	0	1	1	0	0	0	1	1	0	1	0	1	1	1	0	0	0	1	0	1	1	1	1	0	0	1	1	0	0	0	1	0	1	0	1	0	1	0	0	0	0	0	0	0	0
1	1	1	1	1	1	0	1	1	1	0	1	1	1	1	1	0	0	1	1	1	0	1	1	1	1	1	1	0	0	1	1	0	0	0	1	1	1	0	1	0	1	0	0	0	1	1	1	1	0
1	1	1	1	1	1	0	1	0	1	0	1	1	1	1	1	0	1	1	0	0	0	1	1	1	1	1	1	0	1	1	1	0	1	0	1	1	1	1	1	1	1	0	0	0	1	0	0	1	0
1	0	0	0	0	0	0	0	0	0	0	0	0	1	1	1	1	1	1	1	1	0	1	0	1	0	1	1	0	0	1	0	0	0	1	1	0	0	0	1	0	1	0	0	0	0	0	0	0	0
1	1	1	1	1	1	1	1	1	1	0	0	1	1	1	1	0	1	1	0	1	0	1	1	1	1	1	1	0	1	1	1	0	0	0	1	1	1	1	1	0	1	0	1	0	1	0	0	1	0
1	1	1	1	0	0	0	1	0	0	0	0	1	1	0	0	0	0	0	0	1	0	1	0	0	0	0	1	1	0	1	1	0	0	0	1	0	0	0	1	0	1	0	0	0	0	0	0	0	0
1	1	1	1	1	0	1	0	0	0	0	1	1	1	1	1	0	1	1	0	1	0	1	0	1	0	1	1	0	1	1	0	0	0	1	1	1	1	1	1	1	1	0	0	0	1	0	0	1	0
1	1	1	1	0	0	0	0	0	0	0	0	1	1	0	0	0	0	0	0	0	0	1	0	1	0	0	1	0	0	1	0	0	0	1	1	0	0	0	1	0	0	0	0	0	0	0	0	0	0
1	1	1	1	1	0	1	0	1	0	0	1	1	1	1	1	0	1	0	1	1	0	1	1	1	0	1	1	1	1	1	1	0	0	0	1	0	1	0	1	0	1	0	0	0	1	1	1	0	0
1	1	0	1	1	0	0	1	0	1	0	1	1	1	1	0	0	1	1	0	0	0	1	0	1	1	1	1	0	0	1	1	0	0	0	1	1	1	0	1	0	1	0	0	0	1	0	0	1	0
1	0	1	1	1	0	0	1	0	0	0	0	1	1	0	0	1	1	1	0	1	0	1	0	1	0	1	0	1	0	1	1	0	0	0	1	0	1	0	1	1	0	0	0	0	1	0	0	1	0
1	1	0	1	1	0	0	1	0	1	0	0	1	1	1	0	0	0	1	0	0	0	1	0	1	1	0	1	0	0	1	1	0	0	0	1	0	1	1	1	0	0	0	0	0	1	0	0	1	0
1	1	1	1	1	0	0	1	1	0	0	0	1	1	1	0	1	1	0	1	0	1	1	0	1	0	0	1	1	1	1	0	0	0	1	1	0	0	1	1	0	0	0	0	0	1	0	1	0	0
1	1	1	1	1	0	0	0	0	1	0	1	1	1	1	1	1	1	1	1	1	1	1	0	1	1	1	1	0	1	1	1	1	1	0	1	0	1	1	1	1	1	0	0	0	1	0	0	0	0
1	1	1	0	0	0	0	0	0	0	0	0	1	0	0	0	1	1	0	0	0	0	1	0	0	0	0	1	0	1	1	1	0	0	0	1	0	0	0	1	0	1	0	0	0	0	0	0	0	0
1	1	0	1	1	0	1	1	0	1	0	1	1	0	1	1	1	1	1	1	1	0	1	0	1	1	1	0	0	1	1	1	1	1	0	1	0	0	1	1	0	1	0	0	0	1	1	0	1	0
1	1	1	1	1	0	1	1	0	0	0	1	1	1	1	0	1	1	0	0	1	0	1	1	1	1	1	1	1	1	1	1	1	0	0	1	1	1	1	1	0	1	0	0	0	1	1	0	1	0
1	1	1	1	1	1	1	0	1	0	0	0	1	1	1	0	0	1	1	0	0	0	0	0	1	0	0	1	0	0	1	0	0	0	1	1	0	1	0	1	1	1	0	0	0	0	0	0	0	0
1	1	0	1	1	0	1	1	1	0	0	1	0	1	1	0	0	1	0	0	0	1	1	0	1	1	1	1	1	1	1	1	0	0	0	0	1	1	1	1	0	1	0	0	0	1	0	0	1	0
1	1	1	1	1	0	1	1	1	0	0	0	1	0	1	1	1	1	1	1	1	0	1	1	1	1	0	1	1	0	1	1	1	0	0	0	0	1	1	1	0	1	0	0	0	1	0	0	1	0
1	1	1	1	1	0	0	1	0	1	0	0	1	1	1	0	0	0	0	0	1	0	1	1	1	1	0	0	0	0	1	1	0	0	0	1	1	1	1	1	0	0	0	0	0	1	0	0	1	0
0	1	0	1	1	0	0	1	0	0	0	0	1	1	0	0	0	1	0	0	1	0	1	0	1	0	1	1	0	1	1	0	0	0	1	1	0	0	1	1	0	0	0	0	0	1	0	0	1	0
1	1	0	0	0	0	0	0	0	0	0	1	0	0	0	0	0	1	1	0	0	0	1	1	1	0	1	1	0	1	1	0	0	0	1	0	0	0	0	1	0	1	0	0	0	0	0	0	0	0
1	1	1	1	0	0	0	1	0	1	0	0	1	1	1	1	0	1	1	0	0	0	1	1	1	1	0	1	1	1	1	1	0	0	0	1	0	1	0	1	1	1	0	0	0	1	0	0	0	0
1	1	1	1	1	1	1	1	1	1	0	0	1	1	1	0	1	1	1	0	1	0	1	1	1	0	1	1	0	1	1	0	0	0	1	0	0	1	0	1	0	1	0	0	0	0	0	1	0	0
1	1	0	1	1	0	1	1	1	1	0	0	1	1	1	1	0	1	0	0	0	0	1	0	0	1	0	1	0	0	1	1	0	1	0	1	0	1	0	1	0	1	0	0	0	1	0	0	1	0
1	1	1	1	1	0	1	0	0	0	0	1	1	1	1	0	0	0	0	0	0	0	1	0	1	0	0	1	0	0	1	1	1	0	0	1	0	1	1	1	0	0	0	0	0	0	0	0	0	0
1	1	1	0	1	1	1	1	0	0	0	0	1	1	1	1	0	1	1	1	1	0	1	1	1	1	1	1	0	1	1	1	1	1	0	1	1	1	0	1	0	1	0	0	0	1	0	0	1	0
1	1	1	1	1	1	1	1	1	1	0	0	1	1	1	1	0	1	1	0	1	0	1	1	1	1	1	1	0	1	1	1	1	0	0	1	1	1	0	1	0	1	0	0	0	1	0	0	1	0
1	1	1	0	1	1	0	0	0	0	0	0	1	1	1	1	1	0	1	0	1	0	1	1	1	0	1	0	0	0	1	1	0	0	0	1	0	0	0	1	0	0	1	0	1	0	0	1	0	1
1	0	1	1	1	0	0	1	0	1	0	1	0	0	0	0	1	0	1	1	1	0	0	0	0	1	1	1	0	0	1	1	0	0	0	1	0	1	0	1	0	1	0	0	0	0	0	0	0	0
1	1	1	0	1	1	0	1	0	0	0	0	1	0	1	0	0	1	1	0	1	0	1	0	1	1	1	1	0	0	1	1	0	0	0	0	0	1	0	1	0	1	0	0	0	1	1	1	0	1
1	1	1	1	1	0	0	1	1	0	0	0	1	1	1	1	1	0	1	1	1	0	1	0	1	1	1	1	0	0	1	0	0	0	1	1	0	1	0	1	0	1	0	0	0	0	0	1	0	0
1	1	1	0	0	0	0	0	0	0	0	1	1	1	1	1	0	1	1	0	1	0	1	0	1	0	1	1	0	1	1	1	0	0	0	1	0	1	0	1	0	1	0	0	0	1	1	0	1	1
1	1	0	1	0	0	1	0	1	1	0	0	0	1	0	0	1	1	0	1	1	1	1	1	1	0	1	1	1	1	1	1	0	0	0	1	1	1	0	1	1	0	0	0	0	1	1	0	1	0
1	1	1	1	1	0	0	1	1	0	0	0	0	1	1	0	0	1	0	0	0	0	1	0	1	0	0	1	0	1	1	0	0	0	1	0	1	1	0	1	0	0	0	0	0	0	0	0	0	0
1	1	1	1	1	1	1	1	1	1	0	1	1	1	1	1	1	1	0	1	1	0	1	1	1	1	1	1	1	1	1	1	1	0	0	1	0	0	1	1	0	1	0	0	0	1	0	0	1	0
1	1	0	1	1	1	1	1	0	0	0	0	1	1	1	1	1	1	1	1	1	0	1	1	1	1	1	1	0	1	1	0	0	0	1	1	0	1	0	1	1	0	0	0	0	1	0	0	0	0
0	1	1	1	1	1	1	1	1	1	0	1	1	1	1	1	0	1	1	0	1	0	1	1	1	0	1	0	0	1	1	1	0	0	0	0	0	0	0	1	0	0	0	0	0	0	0	1	0	0
1	1	0	1	1	0	0	0	0	0	0	0	1	1	0	0	0	0	0	0	0	0	1	0	1	1	1	1	0	0	1	1	1	1	0	1	0	1	0	1	0	0	0	0	0	1	0	0	1	0
1	1	0	1	1	0	0	1	0	0	0	1	0	1	1	1	0	1	0	0	0	0	1	1	1	1	0	1	0	0	1	1	0	0	0	1	1	0	0	1	0	1	0	0	0	1	0	0	1	0
1	1	1	1	1	0	1	1	0	0	0	0	1	0	1	1	0	1	1	1	1	0	1	0	1	1	1	0	0	0	1	1	0	0	0	1	1	1	1	1	0	0	0	0	0	1	0	0	1	0
1	1	1	0	0	0	0	1	0	1	0	0	1	1	1	0	1	1	0	0	0	0	1	0	0	1	1	1	0	0	1	1	1	0	0	1	0	1	0	1	0	0	0	0	0	1	0	0	0	0
1	1	1	1	1	1	1	1	1	1	0	0	1	1	1	0	0	1	0	0	1	0	1	1	1	1	1	1	0	0	1	1	0	0	0	1	1	1	0	1	1	1	0	0	0	1	0	0	1	0
1	1	1	1	1	1	0	1	0	0	0	1	1	1	1	1	0	1	0	0	1	0	1	0	1	0	1	1	0	1	1	0	0	0	1	1	0	1	0	1	0	1	0	0	0	0	0	1	1	0
1	1	0	1	1	0	0	1	1	1	0	1	1	0	0	0	0	1	1	0	0	0	1	0	0	0	0	1	0	1	1	1	0	0	0	0	1	1	1	1	0	1	0	0	0	1	0	1	1	1
1	1	0	1	0	0	0	1	0	1	0	0	1	1	0	1	0	1	0	0	0	0	1	0	1	0	0	0	0	1	1	1	0	0	0	1	1	0	0	1	0	0	0	0	0	1	0	0	1	0
1	1	1	1	1	0	0	1	0	0	0	0	1	0	0	0	1	1	1	1	1	0	1	0	1	1	1	1	1	1	1	1	1	1	0	0	0	1	1	1	0	1	0	0	0	1	0	1	1	0
0	1	1	1	1	1	0	1	0	0	0	0	1	1	1	1	0	1	0	0	0	0	1	1	1	0	1	0	0	0	1	0	0	0	1	1	1	1	1	1	1	0	0	0	0	1	0	0	1	0
1	1	1	1	1	0	0	1	0	1	0	1	1	1	0	1	0	1	0	0	1	0	1	0	1	0	1	1	0	0	1	0	0	0	1	1	0	0	0	1	1	0	0	1	0	0	0	0	0	0
1	1	1	1	1	0	1	1	0	0	0	0	1	1	1	1	1	1	1	0	1	0	1	0	1	1	1	1	1	1	1	1	1	0	0	1	0	1	1	1	0	1	0	0	0	1	1	1	1	0
1	1	1	1	1	0	0	1	0	1	0	1	1	1	1	0	1	1	1	0	0	0	1	1	1	0	1	1	1	0	1	1	0	0	0	1	1	1	1	1	1	1	0	0	0	1	0	0	1	0
1	1	1	1	1	0	0	0	0	0	0	1	1	0	1	0	1	1	1	1	1	0	1	0	1	0	1	0	0	0	1	0	0	0	1	1	0	1	0	1	0	1	0	0	0	0	0	0	1	0
1	1	1	1	1	0	0	1	0	1	0	1	1	1	1	1	0	1	1	1	1	0	1	1	1	1	0	1	0	0	1	1	1	1	0	1	1	1	1	1	0	1	0	0	0	1	0	0	1	0
1	1	1	1	1	0	1	1	1	1	0	1	1	1	1	0	1	1	1	0	1	0	1	1	1	1	1	1	0	1	1	1	0	0	0	1	1	1	0	1	0	0	0	0	0	1	0	1	1	0
1	1	1	1	1	0	1	1	0	0	0	1	1	0	1	1	0	1	0	0	1	0	1	0	1	0	0	1	1	0	1	0	0	0	1	1	1	1	0	1	1	1	0	0	0	1	1	0	1	0
1	1	1	1	0	0	0	1	0	1	0	0	0	1	1	1	0	0	0	1	0	0	1	0	1	0	1	1	0	1	1	0	0	0	1	1	0	1	1	1	1	1	0	0	0	1	0	0	0	0
1	1	1	1	1	1	1	1	1	1	0	1	1	1	1	1	1	1	1	1	1	0	0	1	1	0	1	1	0	1	1	0	0	0	1	1	0	1	0	1	1	1	0	0	0	1	0	0	0	1
1	1	1	1	0	0	0	1	0	0	0	0	1	1	1	0	0	1	0	0	0	0	1	0	1	1	1	1	0	0	1	1	0	0	0	1	0	1	1	1	0	0	0	0	0	1	0	0	0	0
1	1	1	1	1	0	0	1	0	1	0	0	1	0	1	1	1	1	1	1	1	0	0	0	1	0	1	1	0	1	1	0	0	0	1	1	1	1	1	1	1	1	0	0	0	1	0	0	0	0
1	1	1	1	1	1	0	1	0	0	0	0	0	0	1	1	0	1	1	1	0	0	1	0	1	0	1	1	0	1	1	0	1	0	0	1	0	1	0	1	1	1	0	0	0	0	0	0	1	1
1	1	1	1	1	1	1	1	0	1	0	0	1	1	1	0	0	1	1	1	0	0	1	0	1	0	1	1	0	1	1	0	0	0	1	1	0	1	0	1	1	1	0	0	0	1	0	0	0	0
1	1	1	1	1	1	0	0	1	0	0	1	1	1	1	0	1	1	1	1	0	0	1	0	1	1	1	0	0	0	1	1	1	0	0	1	0	1	0	1	1	0	0	0	0	0	1	1	1	0
1	1	0	1	0	0	1	1	1	1	0	1	1	1	1	0	0	1	1	0	0	0	1	1	1	0	1	1	0	0	1	0	0	0	1	1	1	1	0	1	0	1	0	0	0	1	0	1	1	0
1	1	1	0	0	0	0	1	0	0	0	1	0	0	0	0	1	1	1	0	1	0	0	1	1	0	1	1	0	1	1	0	0	0	1	0	0	0	0	1	0	0	0	0	0	0	0	1	1	0
1	1	0	0	0	0	0	1	0	0	0	0	1	0	0	0	0	1	1	0	1	0	1	0	1	0	1	1	0	0	1	1	1	1	0	1	1	0	0	1	0	0	0	0	0	1	0	0	1	0
1	1	0	1	1	0	0	0	0	0	0	1	0	0	1	1	0	1	1	1	0	0	0	0	1	0	1	1	0	0	1	0	0	0	1	0	0	1	1	1	0	1	0	0	0	1	0	0	0	0
1	1	1	1	1	0	0	1	0	0	0	1	1	0	0	1	1	1	0	1	0	0	1	0	1	0	1	1	0	0	1	0	1	0	0	1	0	1	0	1	1	0	0	0	0	0	0	0	0	0
1	1	1	1	1	0	0	1	0	1	0	0	1	0	1	1	1	1	0	1	1	0	1	0	1	0	1	1	1	1	1	1	0	0	0	1	1	1	1	1	0	1	0	0	0	1	1	1	1	0
1	1	0	1	1	1	0	1	1	0	0	0	1	0	1	1	0	1	1	0	1	0	1	0	1	0	1	0	0	0	1	1	1	1	0	1	1	1	0	1	0	1	0	0	0	1	0	0	1	0
1	1	1	1	1	0	0	1	0	0	0	1	1	1	1	0	1	1	0	1	0	0	1	0	0	1	0	1	0	0	1	1	1	1	0	0	0	0	0	1	0	1	0	0	0	1	0	0	1	0
1	1	1	1	1	1	0	1	0	0	0	0	1	1	0	0	0	1	1	0	1	1	1	0	1	0	1	1	0	1	1	0	0	0	1	1	1	1	0	1	0	1	0	0	0	1	0	0	1	0
0	0	0	0	0	0	0	0	0	0	0	0	1	0	0	0	0	1	0	0	0	0	1	0	1	0	0	1	0	0	1	0	0	0	1	1	0	1	0	1	0	0	0	0	0	0	0	0	0	0
1	1	1	1	1	0	1	1	1	1	0	0	1	1	1	1	1	1	1	0	1	0	1	0	1	0	1	1	1	1	1	0	0	0	1	1	0	1	1	1	0	1	0	0	0	1	1	0	1	0
1	1	1	0	0	0	1	1	0	0	0	1	0	0	0	0	0	0	1	1	0	0	1	0	1	1	1	1	0	0	1	1	0	0	0	1	1	1	0	1	0	0	0	0	0	0	0	1	1	0
1	1	0	1	1	0	1	1	1	0	0	0	1	1	1	0	0	1	0	0	1	0	1	0	1	1	1	0	0	1	1	1	0	1	0	1	1	0	1	1	1	1	0	0	0	1	0	1	1	0
1	1	1	0	0	0	1	1	0	0	0	0	1	1	1	1	1	1	1	1	1	0	1	1	1	0	1	0	1	1	1	1	1	1	0	1	1	1	1	1	1	0	0	0	0	1	0	1	1	0
1	1	0	1	1	0	0	1	0	0	0	0	1	0	1	0	0	1	1	0	0	0	1	0	1	1	1	0	0	0	1	1	1	1	0	1	0	0	0	1	1	0	0	0	0	1	0	0	0	0
1	1	1	1	1	0	0	1	0	1	0	0	1	1	1	1	0	0	0	0	1	0	0	0	0	0	1	1	0	1	1	1	0	1	0	0	0	1	0	1	0	1	0	0	0	0	0	0	1	0
1	1	1	1	1	0	0	0	0	1	0	0	1	0	1	0	1	1	1	1	1	0	1	0	1	0	1	1	0	1	1	0	0	0	1	1	0	0	0	1	0	1	0	0	0	0	0	0	1	0
1	0	0	0	1	0	0	1	0	0	0	0	1	1	1	0	0	1	0	1	0	0	1	0	0	1	1	0	0	0	1	1	1	0	0	1	0	0	0	1	1	1	0	0	0	0	0	0	0	0
1	1	0	0	1	0	0	0	0	0	0	1	1	0	1	1	0	1	0	1	1	0	1	0	1	1	0	1	0	0	1	1	0	0	0	1	1	1	1	1	0	0	0	0	0	0	0	0	0	0
1	1	0	1	0	0	0	0	0	0	0	1	1	0	1	0	0	1	1	0	0	0	1	0	1	1	1	0	0	0	1	1	0	0	0	1	0	0	0	1	0	1	0	0	0	1	0	1	1	0
1	1	1	0	1	1	0	1	0	0	0	0	0	1	0	0	1	1	1	1	1	0	0	0	1	0	1	1	0	1	1	1	0	0	0	0	1	0	0	1	0	0	0	0	0	1	1	0	0	0
1	1	1	0	1	0	0	0	1	0	0	0	1	1	1	0	0	1	0	0	0	0	0	0	0	0	1	1	0	1	1	1	0	0	0	0	0	0	0	1	0	0	0	0	0	0	0	0	0	0
1	1	0	0	1	1	0	1	1	0	0	1	0	0	1	1	0	1	0	1	1	0	1	0	1	0	0	1	1	1	1	1	0	0	0	1	0	1	0	1	0	0	0	0	0	1	0	0	0	0
1	1	1	0	1	0	0	0	1	0	0	0	1	1	0	0	1	1	1	1	0	0	1	0	1	0	1	1	0	1	1	0	1	0	0	0	1	0	0	1	0	0	0	0	0	0	0	1	1	0
1	1	1	1	1	1	1	1	1	1	0	0	1	1	1	1	1	1	1	0	1	1	1	1	1	1	1	1	1	1	1	1	0	0	0	1	1	1	1	1	1	1	0	0	0	1	1	1	1	0
1	1	1	1	1	0	0	1	0	0	0	1	1	1	1	1	0	1	1	0	1	0	1	0	1	1	1	1	0	1	1	1	0	1	0	1	0	1	1	1	0	1	0	0	0	1	0	0	0	0
1	1	0	0	1	0	0	0	0	0	0	0	1	0	1	0	1	1	0	1	0	0	1	0	1	0	0	1	0	0	1	0	0	0	1	1	0	1	0	1	0	1	0	0	0	0	0	1	0	0
1	1	0	1	1	0	1	1	0	1	0	1	1	1	1	0	1	1	1	1	0	0	1	1	1	1	0	1	0	0	1	1	0	1	0	1	0	1	1	1	1	1	0	0	0	1	1	1	1	0
0	1	0	1	1	1	1	1	0	0	0	0	1	1	1	0	0	1	1	0	1	0	1	0	1	0	1	1	1	1	1	0	0	0	1	1	0	1	0	1	1	1	0	0	0	1	0	0	0	0
1	1	1	1	1	0	0	1	0	1	0	0	1	0	0	0	1	1	1	1	0	0	0	0	1	0	1	1	0	0	1	0	0	0	1	0	0	1	0	1	0	1	0	0	0	0	0	0	1	0
1	1	0	0	0	0	0	0	0	0	0	0	0	1	1	0	1	1	1	1	1	0	1	0	1	0	1	1	1	1	1	0	0	0	1	0	1	1	0	1	0	1	0	0	0	1	0	0	1	0
1	1	1	1	1	1	0	1	1	0	0	0	1	1	1	1	1	1	1	1	1	1	1	0	1	0	1	1	0	0	1	0	1	1	0	1	1	1	1	1	1	1	0	0	0	1	1	1	1	0
1	1	1	0	0	0	0	0	1	0	0	1	1	1	1	1	0	1	1	0	1	0	1	0	1	0	1	1	0	1	1	0	0	0	1	0	0	0	0	1	1	1	0	0	0	1	1	1	1	0
1	1	1	0	1	0	0	0	0	0	0	0	0	0	0	0	0	0	0	0	0	0	1	0	0	1	0	0	0	0	1	1	0	0	0	1	0	1	0	1	0	0	0	0	0	0	0	0	0	0
0	0	0	1	1	1	1	1	0	1	0	0	1	1	1	1	0	1	0	0	0	0	1	1	1	1	0	0	0	0	1	1	1	0	0	1	0	1	0	1	0	1	0	0	0	1	0	0	1	0
1	1	1	0	1	1	1	1	1	0	0	0	1	1	1	1	1	1	1	1	1	0	0	1	1	1	1	1	0	1	1	0	0	0	1	1	1	1	0	1	1	1	0	0	0	1	1	1	1	0
1	1	1	1	1	1	1	1	1	1	0	1	1	1	1	1	1	1	1	1	1	1	1	1	1	1	1	1	1	1	1	0	0	0	1	1	1	1	1	1	1	1	0	0	0	1	1	1	1	1
1	1	1	1	1	0	0	1	0	0	0	0	1	1	1	0	1	1	1	0	0	0	1	1	1	0	1	1	1	1	1	0	0	0	1	1	1	1	1	1	1	1	0	0	0	1	0	1	1	0
1	1	1	1	1	1	1	1	1	1	0	0	1	1	1	0	1	1	0	0	1	1	1	0	0	0	1	1	0	1	1	1	0	0	0	1	1	1	1	1	0	1	0	0	0	0	1	0	1	0
1	1	1	1	1	0	0	0	0	0	0	0	0	1	1	1	0	1	0	0	1	0	1	0	1	0	1	1	0	0	1	0	0	0	1	1	0	1	0	1	0	0	0	0	0	0	0	0	1	0
1	1	1	1	1	0	1	1	0	0	0	0	0	0	1	1	1	1	0	0	1	0	1	0	1	1	0	1	0	0	1	1	0	0	0	1	1	1	1	1	0	1	0	0	0	1	0	0	1	0
1	1	1	1	1	0	1	1	1	1	0	0	0	1	1	0	0	0	1	1	0	0	0	0	1	0	1	1	0	0	1	1	0	0	0	1	1	0	1	1	0	1	0	0	0	1	1	1	1	0
1	1	0	1	0	1	0	1	0	0	0	0	0	1	0	1	0	1	0	1	0	0	1	0	1	1	1	1	0	0	1	1	0	0	0	1	0	0	0	1	0	0	0	0	0	0	1	1	0	0
1	1	0	1	1	0	1	1	0	1	0	1	1	0	0	0	0	1	0	0	0	0	1	1	0	1	1	1	1	0	1	1	0	0	0	1	1	1	1	1	0	1	0	0	0	1	0	0	1	0
1	1	1	1	1	0	0	1	0	0	0	1	1	0	1	0	0	1	0	0	0	0	1	0	1	1	0	1	0	0	1	1	1	1	0	1	0	1	0	1	0	0	0	0	0	0	0	0	0	0
1	1	1	1	1	0	1	1	0	1	0	0	1	1	1	1	1	1	0	0	1	0	1	0	1	1	1	1	1	1	1	1	0	0	0	1	1	1	1	1	1	1	0	0	0	1	1	1	0	0
1	1	1	1	1	0	1	1	1	1	0	0	1	1	1	1	1	1	0	1	1	0	1	1	1	1	0	1	0	0	1	1	1	1	0	1	1	1	1	1	0	1	0	0	0	1	0	0	1	0
1	1	1	1	1	0	1	1	0	0	0	0	1	0	1	1	0	0	0	0	0	0	1	0	1	1	0	1	1	0	1	1	0	1	0	1	1	1	1	1	0	1	0	0	0	1	1	1	1	0
1	1	0	1	1	0	0	0	0	0	0	1	0	0	1	0	0	1	1	1	1	1	1	0	1	1	0	1	0	0	1	1	1	1	0	1	1	0	0	1	0	1	0	0	0	0	0	1	1	0
0	1	1	0	0	0	0	1	0	0	0	0	0	1	1	0	1	1	1	1	0	0	1	1	1	1	0	1	0	1	1	1	0	0	0	1	1	1	1	1	0	0	0	0	0	1	0	0	1	0
1	1	1	1	1	0	0	1	0	0	0	0	1	0	1	1	0	1	1	0	1	0	0	1	1	1	1	1	1	0	1	1	0	0	0	0	0	1	1	1	1	1	0	0	0	1	1	0	1	0
1	1	1	1	1	0	1	1	1	1	0	1	1	1	1	1	1	1	0	1	0	1	1	0	1	0	1	1	1	1	1	1	1	1	0	1	0	1	1	1	0	1	0	1	0	1	1	1	1	0
1	1	1	0	1	0	0	1	0	0	0	0	1	1	1	0	1	1	1	1	0	0	1	0	1	0	0	1	1	1	1	0	0	0	1	1	0	1	1	1	0	1	0	0	0	0	0	0	0	0
1	1	0	1	1	0	0	1	0	0	0	1	1	1	0	1	1	1	0	1	1	0	1	0	1	1	1	1	0	1	1	1	0	0	0	1	0	1	0	1	0	1	0	0	0	1	1	0	1	0
1	1	0	1	1	1	0	1	1	1	0	0	1	1	1	0	0	1	1	1	1	0	1	1	0	1	0	1	0	0	1	1	0	1	0	0	1	1	1	1	0	1	0	0	0	1	1	0	0	0
1	1	1	0	0	0	1	1	1	1	0	0	1	1	1	0	0	1	1	0	0	0	1	0	1	1	0	0	0	1	1	1	0	0	0	1	0	1	0	1	0	1	0	0	0	1	0	0	1	0
1	1	1	0	0	0	0	0	0	0	0	0	1	1	1	0	0	1	1	0	0	0	1	0	0	1	1	0	0	0	1	1	0	0	0	0	1	0	0	1	0	0	0	0	0	0	0	0	0	0
1	1	1	0	1	0	0	1	0	0	0	0	1	1	1	0	0	1	0	1	0	0	1	0	1	1	1	1	0	1	1	1	0	0	0	1	1	1	1	1	1	1	0	0	0	1	0	0	0	0
1	1	1	1	1	0	0	1	1	1	0	0	1	1	1	1	0	1	1	1	0	0	1	1	1	1	1	1	0	0	1	1	1	1	0	1	0	1	1	1	1	1	0	0	0	1	0	0	1	0
0	0	1	0	0	0	0	1	0	0	0	0	1	1	1	0	0	1	0	1	0	0	1	0	1	0	0	1	0	0	1	0	0	0	1	0	0	1	0	1	0	1	0	0	0	1	1	1	1	0
1	1	1	1	1	0	1	1	0	0	0	0	1	1	1	1	0	1	1	1	0	0	1	0	1	1	0	1	0	0	1	1	0	0	0	1	0	0	1	1	0	0	0	0	0	1	0	0	0	0
1	0	0	1	0	0	0	1	0	1	0	0	1	1	0	0	0	1	0	0	1	0	1	1	1	1	1	0	0	0	1	1	1	1	0	1	1	1	1	1	0	0	0	0	0	1	0	0	0	0
1	1	0	1	1	1	0	1	0	0	0	1	1	0	1	0	1	1	0	1	0	0	1	0	1	1	1	1	0	1	1	1	0	0	0	1	1	0	0	1	1	0	0	0	0	1	0	0	1	0
1	1	1	0	0	0	0	0	0	1	0	1	1	1	1	0	1	1	1	0	0	0	1	0	1	0	1	1	1	1	1	1	0	0	0	1	0	0	0	1	0	1	0	0	0	0	1	0	0	0
1	1	1	1	1	0	0	1	0	1	0	0	1	1	1	0	1	1	1	1	1	0	1	0	1	1	1	1	0	1	1	1	0	0	0	1	0	1	1	1	1	1	0	0	0	1	1	0	0	0
1	1	0	1	1	0	0	1	1	1	0	0	0	1	0	0	0	1	1	1	0	0	0	0	1	1	1	0	0	1	1	1	0	0	0	1	0	1	1	1	0	0	0	0	0	1	0	0	1	0
1	1	1	0	1	0	0	1	0	1	0	0	1	0	1	0	0	1	1	1	1	1	0	1	1	0	1	1	1	1	1	0	0	0	1	1	0	1	1	1	0	1	0	0	0	1	1	1	0	1
1	1	0	1	1	0	1	1	0	1	0	0	1	1	1	0	1	1	0	0	0	0	1	1	1	1	0	1	1	1	1	1	0	0	0	1	0	0	0	1	1	1	0	0	0	1	1	1	1	0
1	1	0	1	1	1	0	1	0	0	0	1	1	1	1	0	0	1	0	1	0	0	1	1	1	1	0	0	0	0	1	1	0	0	0	1	0	1	0	1	0	0	0	0	0	1	0	0	1	0
1	1	1	1	1	0	0	1	0	0	0	0	1	1	1	1	0	1	1	0	1	1	1	0	1	1	0	1	0	0	1	1	0	0	0	1	1	1	1	1	0	1	0	0	0	1	1	1	1	0
1	1	0	0	1	0	1	1	1	0	0	1	1	1	0	0	0	1	0	1	1	0	1	0	1	0	0	1	0	0	1	0	0	0	1	1	1	1	1	1	1	1	0	0	0	1	1	1	0	0
1	1	0	0	0	0	0	1	0	1	0	1	1	1	0	0	0	0	0	0	1	0	1	0	1	1	0	1	0	1	1	1	1	1	0	1	1	0	1	1	0	0	0	0	0	0	1	1	1	0
1	1	1	1	1	1	0	1	1	1	0	1	1	1	1	1	0	1	1	1	1	0	1	1	1	1	1	1	0	0	1	1	0	0	0	1	0	1	0	1	1	0	0	0	0	1	1	1	1	0
1	1	1	1	1	0	1	1	0	0	0	0	1	1	1	0	0	1	0	0	1	0	1	1	1	0	1	1	0	0	1	1	0	0	0	1	0	1	0	1	0	1	0	0	0	1	0	1	1	0
1	1	1	1	1	0	1	1	1	1	0	0	1	1	1	0	1	1	1	1	0	1	1	1	1	1	1	1	1	1	1	1	0	0	0	1	0	1	1	1	0	1	0	0	0	1	1	1	1	0
1	1	0	1	1	0	0	1	0	0	0	1	0	0	0	0	0	0	0	0	0	0	1	0	0	1	0	1	0	0	1	1	0	0	0	1	0	0	0	1	0	0	0	1	0	0	0	0	1	0
1	1	1	1	1	0	1	1	0	1	0	1	1	1	1	1	0	1	1	1	1	1	1	0	1	0	1	1	0	1	1	1	1	0	0	0	0	1	0	1	0	0	0	0	0	1	0	0	1	0
1	1	1	0	1	1	0	1	0	1	0	1	1	1	0	0	0	1	0	0	1	0	1	0	1	1	1	1	0	1	1	1	0	0	0	1	1	1	0	1	0	1	0	0	0	1	0	0	1	0
1	1	0	1	1	0	1	1	1	1	0	0	1	1	1	0	0	1	0	1	0	0	1	1	1	1	1	1	0	0	1	1	0	0	0	0	0	1	1	1	0	0	0	0	1	1	0	0	1	0
1	1	1	1	1	0	0	1	0	0	0	0	1	1	1	1	0	1	1	0	1	0	1	0	0	1	0	1	0	0	1	1	0	1	0	1	0	1	0	1	1	1	0	0	0	0	1	1	0	0
1	1	1	1	1	0	1	1	1	0	0	1	0	1	0	0	0	1	0	0	0	0	1	0	1	0	0	1	1	0	1	1	0	1	0	1	1	1	0	1	0	1	0	1	0	1	1	1	0	0
1	1	0	1	0	0	0	1	0	0	0	0	1	1	1	0	0	1	1	0	0	0	1	1	1	1	0	1	0	0	1	1	0	0	0	1	0	0	1	1	0	1	0	0	0	1	0	0	1	0
1	1	0	1	1	0	0	1	0	0	0	1	1	1	1	0	0	1	1	0	0	0	1	0	1	0	1	1	0	1	1	1	0	0	0	1	0	1	0	1	0	1	0	0	0	0	0	0	1	0
1	1	1	1	1	0	0	1	0	0	0	1	1	0	1	1	1	1	1	0	0	0	1	0	1	1	1	0	0	0	1	1	1	1	0	1	1	0	1	1	0	1	0	0	0	0	0	0	1	0
1	1	0	1	1	0	0	1	0	0	0	0	1	0	1	0	0	1	0	1	0	0	1	0	1	1	0	0	1	0	1	1	0	0	0	0	0	1	0	1	0	0	0	1	0	0	1	0	0	0
1	1	1	1	1	1	1	1	1	1	0	0	1	1	1	1	1	1	1	1	0	0	1	1	1	1	1	1	0	1	1	1	1	1	0	1	1	1	1	1	0	1	0	0	0	1	0	0	1	0
0	0	0	1	1	0	1	1	0	0	0	1	1	1	0	0	0	1	0	0	0	0	1	1	0	1	0	1	0	0	1	1	0	0	0	1	0	0	1	1	0	1	0	0	0	1	0	0	1	0
1	1	1	1	1	1	1	1	1	0	0	0	1	1	1	0	1	1	1	0	1	0	1	1	1	1	0	1	0	0	1	1	0	0	0	0	0	1	1	1	1	1	0	0	0	1	0	0	0	0
1	1	0	0	1	0	0	0	0	0	0	0	1	0	1	0	0	0	0	0	0	0	1	0	0	1	0	0	1	0	1	1	0	0	0	0	1	1	0	1	1	1	0	0	0	0	1	1	0	0
1	0	1	1	0	0	0	1	1	0	0	0	0	1	1	0	0	1	0	0	1	0	1	0	1	1	0	0	0	0	1	1	1	0	0	1	0	0	1	1	0	0	0	0	0	0	0	0	0	0
1	1	1	1	1	1	1	1	0	0	0	0	1	0	0	0	0	0	0	0	0	0	1	0	1	1	0	0	0	0	1	1	0	0	0	1	1	1	0	1	0	0	0	0	0	0	0	0	0	0
0	0	0	1	1	0	0	1	0	0	0	1	1	0	1	0	0	1	0	1	0	0	1	0	0	1	1	1	1	1	1	1	0	0	0	1	1	1	1	1	1	0	0	0	0	1	1	1	1	0
1	1	0	1	1	1	1	1	0	0	0	0	1	1	0	0	0	1	1	0	0	0	1	0	1	1	0	1	0	0	1	1	0	0	0	1	1	1	1	1	0	1	0	0	0	1	0	0	1	0
1	1	1	1	1	0	0	1	0	0	0	0	1	0	1	1	1	1	0	1	1	0	1	0	1	1	0	1	1	0	1	1	1	0	0	0	0	0	0	1	0	1	0	0	1	0	0	0	0	0
1	1	1	1	1	0	1	0	1	1	0	1	1	1	1	1	0	1	0	1	1	0	1	0	1	1	1	1	0	1	1	1	0	0	0	1	1	1	1	1	0	1	0	0	0	0	1	0	1	0
1	1	0	1	1	1	0	1	0	0	0	1	1	1	1	0	0	1	0	0	1	0	1	0	1	1	0	0	0	1	1	1	1	1	0	1	1	1	1	1	0	1	0	0	0	1	0	0	0	0
1	1	1	1	1	0	1	1	1	0	0	1	1	1	0	0	0	1	1	1	0	0	1	0	1	1	1	1	0	1	1	1	0	0	0	1	1	1	1	1	1	1	0	0	0	1	0	0	1	0
1	1	1	0	1	0	0	1	0	0	0	0	1	0	1	0	1	1	0	0	0	0	1	0	1	1	1	1	0	1	1	1	0	0	0	1	0	0	0	1	1	1	0	0	0	0	0	0	1	0
1	1	0	0	1	0	0	0	1	1	0	1	1	1	1	1	0	1	1	0	1	0	1	0	1	0	1	0	1	1	1	0	0	0	1	0	1	1	0	1	1	1	0	0	0	1	1	1	0	0
1	1	1	1	1	1	1	1	0	1	0	0	1	1	1	1	1	1	0	0	0	0	1	1	1	1	1	1	1	1	1	1	0	0	0	1	0	1	1	1	1	1	0	1	0	1	0	0	0	0
1	1	1	1	1	0	0	0	0	0	0	0	1	0	1	0	0	1	1	1	0	0	1	0	0	1	0	1	0	0	1	0	0	0	1	0	0	1	0	1	0	1	0	0	0	0	0	0	0	0
1	1	1	1	1	1	1	1	1	1	0	0	1	1	0	0	1	1	1	1	1	0	1	0	1	1	0	1	0	1	1	1	1	1	0	1	1	1	1	1	1	1	0	0	0	1	0	0	1	0
1	1	0	1	1	0	0	1	0	1	0	1	0	1	0	0	1	1	1	0	0	0	1	0	1	1	0	0	0	1	1	1	0	0	0	1	0	0	0	1	1	1	0	1	0	0	0	0	0	0
1	1	0	1	1	0	0	1	0	0	0	0	1	1	0	0	0	1	1	0	1	0	1	1	1	0	0	0	1	1	1	1	0	0	0	1	1	1	0	1	0	1	0	0	0	1	1	0	1	0
1	1	1	1	1	1	1	1	1	1	0	1	1	1	1	1	0	1	1	1	1	1	1	1	1	0	1	1	0	1	1	0	0	1	0	1	1	1	1	1	0	1	0	1	0	1	0	1	1	0
1	1	1	1	1	0	0	1	1	1	0	1	1	1	1	1	0	1	1	0	1	1	1	1	1	1	1	1	1	1	1	0	0	0	1	1	0	1	0	1	0	1	0	0	0	0	1	1	0	0
1	1	1	1	1	0	1	1	1	0	0	0	1	1	0	0	1	1	1	0	0	0	1	1	1	1	1	1	0	1	1	1	0	0	0	0	1	1	1	1	1	1	0	0	0	1	0	0	0	0
1	1	1	1	1	1	1	1	1	1	0	0	1	1	1	1	0	1	0	0	0	0	0	1	1	1	1	1	1	1	1	1	0	1	0	1	1	1	1	1	1	1	0	0	0	1	1	1	1	0
1	1	0	1	1	0	0	1	0	0	0	0	1	1	1	1	0	1	0	0	1	0	1	0	1	1	1	1	0	1	1	1	0	0	0	1	0	1	0	1	0	1	0	0	1	0	0	0	0	0
1	1	1	0	1	1	0	1	0	1	0	0	1	1	0	0	0	1	0	1	0	0	1	1	1	1	1	1	0	0	1	1	0	0	0	1	0	1	0	1	0	1	0	1	0	0	0	0	1	0
1	1	0	1	0	1	1	1	1	1	0	1	1	1	1	1	1	1	1	1	1	1	1	1	1	1	1	1	1	1	1	1	0	0	0	1	1	1	1	1	1	1	0	0	0	1	1	0	1	0
1	1	0	1	0	0	1	1	1	0	0	0	0	1	1	0	0	0	0	0	0	0	1	1	1	1	0	1	0	0	1	1	0	0	0	0	1	1	1	1	1	1	0	0	0	1	0	0	1	0
1	1	1	1	1	0	0	1	0	0	0	0	1	1	1	1	1	1	1	1	1	0	1	1	1	1	1	1	1	1	1	1	0	0	0	1	1	1	1	1	1	1	0	0	0	1	0	0	1	0
0	1	1	1	1	0	0	1	0	0	0	0	0	1	1	1	0	1	1	0	1	1	1	0	0	1	0	0	0	1	1	1	0	0	0	1	0	0	1	1	0	0	0	0	0	1	0	0	0	0
[truncated: 77 more columns]
